# Supplementary material for: A Stable Tetraphenylethylene-Based Charge-Assisted Hydrogen-Bonded Organic Framework for Turn-On Fluorescence Sensing of Al3+ Ions
Source: Molecules. 2025 Dec 10;30(24):4725. doi: 10.3390/molecules30244725 (PMC12735657; doi:10.3390/molecules30244725)
Supplement: Supplementary file 1 [file molecules-30-04725-s001.zip]

Archive with 3 entries (3 files):
- checkcif FDU-HOF-21.pdf
- Deng et_al_Supporting_Information.pdf
- FDU-HOF-21.cif
