# Supplementary material for: A Stable Tetraphenylethylene-Based Charge-Assisted Hydrogen-Bonded Organic Framework for Turn-On Fluorescence Sensing of Al3+ Ions
Source: Molecules. 2025 Dec 10;30(24):4725. doi: 10.3390/molecules30244725 (PMC12735657; doi:10.3390/molecules30244725)
Supplement: Supplementary file 1 [file molecules-30-04725-s001.zip › FDU-HOF-21.cif]

data_nh2bpy_0m_a
_audit_creation_date               2025-11-24
_audit_creation_method
;
Olex2 1.5
(compiled 2024.02.16 svn.r378c4104 for OlexSys, GUI svn.r6928)
;
_shelx_SHELXL_version_number       '2017/1'
_audit_contact_author_address      ?
_audit_contact_author_email        ?
_audit_contact_author_name         ''
_audit_contact_author_phone        ?
_publ_contact_author_id_orcid      ?
_publ_section_references
;
Dolomanov, O.V., Bourhis, L.J., Gildea, R.J, Howard, J.A.K. & Puschmann, H.
 (2009), J. Appl. Cryst. 42, 339-341.

Sheldrick, G.M. (2015). Acta Cryst. A71, 3-8.

Sheldrick, G.M. (2015). Acta Cryst. C71, 3-8.
;
_chemical_name_common              ?
_chemical_name_systematic          C2/c
_chemical_formula_moiety           'C30 H18 O8, 2(C10 H11 N4)'
_chemical_formula_sum              'C50 H40 N8 O8'
_chemical_formula_weight           880.90
_chemical_melting_point            ?
loop_
  _atom_type_symbol
  _atom_type_description
  _atom_type_scat_dispersion_real
  _atom_type_scat_dispersion_imag
  _atom_type_scat_source
 'C' 'C' 0.0033 0.0016 'International Tables Vol C Tables 4.2.6.8 and 6.1.1.4'
 'H' 'H' 0.0000 0.0000 'International Tables Vol C Tables 4.2.6.8 and 6.1.1.4'
 'N' 'N' 0.0061 0.0033 'International Tables Vol C Tables 4.2.6.8 and 6.1.1.4'
 'O' 'O' 0.0106 0.0060 'International Tables Vol C Tables 4.2.6.8 and 6.1.1.4'

_shelx_space_group_comment
;
The symmetry employed for this shelxl refinement is uniquely defined
by the following loop, which should always be used as a source of
symmetry information in preference to the above space-group names.
They are only intended as comments.
;
_space_group_crystal_system        'monoclinic'
_space_group_IT_number             15
_space_group_name_H-M_alt          'C 1 2/c 1'
_space_group_name_Hall             '-C 2yc'
loop_
  _space_group_symop_operation_xyz
 'x, y, z'
 '-x, y, -z+1/2'
 'x+1/2, y+1/2, z'
 '-x+1/2, y+1/2, -z+1/2'
 '-x, -y, -z'
 'x, -y, z-1/2'
 '-x+1/2, -y+1/2, -z'
 'x+1/2, -y+1/2, z-1/2'

_cell_length_a                     24.1153(18)
_cell_length_b                     18.1561(13)
_cell_length_c                     11.1232(7)
_cell_angle_alpha                  90
_cell_angle_beta                   110.316(2)
_cell_angle_gamma                  90
_cell_volume                       4567.2(6)
_cell_formula_units_Z              4
_cell_measurement_reflns_used      9750
_cell_measurement_temperature      100
_cell_measurement_theta_max        28.63
_cell_measurement_theta_min        2.17
_shelx_estimated_absorpt_T_max     0.991
_shelx_estimated_absorpt_T_min     0.957
_exptl_absorpt_coefficient_mu      0.089
_exptl_absorpt_correction_T_max    0.7460
_exptl_absorpt_correction_T_min    0.6644
_exptl_absorpt_correction_type     none
_exptl_absorpt_process_details
;
SADABS-2016/2 (Bruker,2016/2) was used for absorption correction.
wR2(int) was 0.0786 before and 0.0622 after correction.
The Ratio of minimum to maximum transmission is 0.8906.
The \l/2 correction factor is Not present.
;
_exptl_absorpt_special_details     ?
_exptl_crystal_colour              'clear light yellow'
_exptl_crystal_colour_lustre       clear
_exptl_crystal_colour_modifier     light
_exptl_crystal_colour_primary      yellow
_exptl_crystal_density_diffrn      1.281
_exptl_crystal_density_meas        ?
_exptl_crystal_density_method      ?
_exptl_crystal_description         needle
_exptl_crystal_F_000               1840
_exptl_crystal_size_max            0.5
_exptl_crystal_size_mid            0.1
_exptl_crystal_size_min            0.1
_exptl_transmission_factor_max     ?
_exptl_transmission_factor_min     ?
_diffrn_reflns_av_R_equivalents    0.0395
_diffrn_reflns_av_unetI/netI       0.0323
_diffrn_reflns_Laue_measured_fraction_full  0.926
_diffrn_reflns_Laue_measured_fraction_max  0.925
_diffrn_reflns_limit_h_max         29
_diffrn_reflns_limit_h_min         -29
_diffrn_reflns_limit_k_max         21
_diffrn_reflns_limit_k_min         -21
_diffrn_reflns_limit_l_max         11
_diffrn_reflns_limit_l_min         -12
_diffrn_reflns_number              24684
_diffrn_reflns_point_group_measured_fraction_full  0.926
_diffrn_reflns_point_group_measured_fraction_max  0.925
_diffrn_reflns_theta_full          25.242
_diffrn_reflns_theta_max           25.345
_diffrn_reflns_theta_min           1.438
_diffrn_ambient_temperature        100
_diffrn_detector                   'Bruker APEX2 area detector'
_diffrn_detector_area_resol_mean   7.9
_diffrn_detector_type              'CCD area detector'
_diffrn_measured_fraction_theta_full  0.926
_diffrn_measured_fraction_theta_max  0.925
_diffrn_measurement_device         'three-circle diffractometer'
_diffrn_measurement_device_type    'Bruker SMART APEX2 area detector'
_diffrn_measurement_method         '\w and \f scans'
_diffrn_radiation_monochromator    'mirror optics'
_diffrn_radiation_probe            x-ray
_diffrn_radiation_type             MoK\a
_diffrn_radiation_wavelength       0.71073
_diffrn_source                     'microfocus sealed X-ray tube'
_diffrn_source_current             0.0
_diffrn_source_power               0.0
_diffrn_source_type                'Incoatec I\ms'
_diffrn_source_voltage             0.0
_diffrn_standards_number           0
_reflns_Friedel_coverage           0.000
_reflns_Friedel_fraction_full      .
_reflns_Friedel_fraction_max       .
_reflns_number_gt                  3157
_reflns_number_total               3875
_reflns_special_details
;
 Reflections were merged by SHELXL according to the crystal
 class for the calculation of statistics and refinement.
 
 Structure factors included contributions from the .fab file.
 
 _reflns_Friedel_fraction is defined as the number of unique
 Friedel pairs measured divided by the number that would be
 possible theoretically, ignoring centric projections and
 systematic absences.
;
_reflns_threshold_expression       'I > 2\s(I)'
_computing_cell_refinement         'SAINT V8.40B (?, 2016)'
_computing_data_collection         ?
_computing_data_reduction          'SAINT V8.40B (?, 2016)'
_computing_molecular_graphics      'Olex2 1.5 (Dolomanov et al., 2009)'
_computing_publication_material    'Olex2 1.5 (Dolomanov et al., 2009)'
_computing_structure_refinement    'SHELXL 2017/1 (Sheldrick, 2015)'
_computing_structure_solution      'SHELXT 2018/2 (Sheldrick, 2018)'
_refine_diff_density_max           0.828
_refine_diff_density_min           -0.544
_refine_diff_density_rms           0.084
_refine_ls_extinction_coef         0.00064(14)
_refine_ls_extinction_expression  
 'Fc^*^=kFc[1+0.001xFc^2^\l^3^/sin(2\q)]^-1/4^'
_refine_ls_extinction_method       'SHELXL-2017/1 (Sheldrick 2017)'
_refine_ls_goodness_of_fit_ref     1.143
_refine_ls_hydrogen_treatment      mixed
_refine_ls_matrix_type             full
_refine_ls_number_parameters       283
_refine_ls_number_reflns           3875
_refine_ls_number_restraints       32
_refine_ls_R_factor_all            0.1102
_refine_ls_R_factor_gt             0.0966
_refine_ls_restrained_S_all        1.187
_refine_ls_shift/su_max            0.000
_refine_ls_shift/su_mean           0.000
_refine_ls_structure_factor_coef   Fsqd
_refine_ls_weighting_details      
 'w=1/[\s^2^(Fo^2^)+(0.0002P)^2^+54.7307P] where P=(Fo^2^+2Fc^2^)/3'
_refine_ls_weighting_scheme        calc
_refine_ls_wR_factor_gt            0.1978
_refine_ls_wR_factor_ref           0.2030
_refine_special_details            ?
_olex2_refinement_description
;
1. Fixed Uiso
 At 1.2 times of:
  All C(H) groups, All N(H,H) groups
 At 1.5 times of:
  All O(H) groups
2. Restrained distances
 N005-H005
 0.87 with sigma of 0.02
 H005-H00N
 2.203 with sigma of 0.02
3. Uiso/Uaniso restraints and constraints
Uanis(O001) \\sim Ueq: with sigma of 0.001 and sigma for terminal atoms of 0.002
Uanis(O002) \\sim Ueq: with sigma of 0.001 and sigma for terminal atoms of 0.002
Uanis(O003) \\sim Ueq: with sigma of 0.001 and sigma for terminal atoms of 0.002
Uanis(O004) \\sim Ueq: with sigma of 0.001 and sigma for terminal atoms of 0.002
Uanis(C007) \\sim Ueq: with sigma of 0.001 and sigma for terminal atoms of 0.002
4.a Riding coordinates:
 N006(H00D)
4.b Rotating group:
 N006(H00B), N00K(H00E,H00F)
4.c Aromatic/amide H refined with riding coordinates:
 C009(H009), C00I(H00I), C008(H008), C00A(H00A), C00C(H00C), C00G(H00G),
 C00Q(H00Q), C00J(H00J), C00N(H00N), C00O(H00O), C00U(H00U), C00V(H00V),
 C00X(H00X), C00Y(H00Y)
4.d Fitted hexagon refined as free rotating group:
 C009(C00I,C00F,C008,C00A,C007), C00C(C00G,C00B,C00Q,C00J,C00E)
4.e Idealised tetrahedral OH refined as rotating group:
 O003(H003)
;
_atom_sites_solution_hydrogens     mixed
_atom_sites_solution_primary       dual
_atom_sites_solution_secondary     ?
loop_
  _atom_site_label
  _atom_site_type_symbol
  _atom_site_fract_x
  _atom_site_fract_y
  _atom_site_fract_z
  _atom_site_U_iso_or_equiv
  _atom_site_adp_type
  _atom_site_occupancy
  _atom_site_site_symmetry_order
  _atom_site_calc_flag
  _atom_site_refinement_flags_posn
  _atom_site_refinement_flags_adp
  _atom_site_refinement_flags_occupancy
  _atom_site_disorder_assembly
  _atom_site_disorder_group
 O001 O 0.29062(13) 0.62695(17) 0.2790(3) 0.0235(7) Uani 1 1 d . U . . .
 O002 O 0.30847(14) 0.71613(17) 0.4259(3) 0.0270(8) Uani 1 1 d . U . . .
 O003 O 0.28220(14) 0.20842(18) 0.3716(3) 0.0285(8) Uani 1 1 d . U . . .
 H003 H 0.262125 0.179162 0.314624 0.043 Uiso 1 1 calc R U . . .
 O004 O 0.35682(17) 0.1664(2) 0.3138(4) 0.0398(10) Uani 1 1 d . U . . .
 N005 N 0.31375(18) 0.0733(2) 0.1116(4) 0.0265(10) Uani 1 1 d D . . . .
 N006 N 0.22960(18) 0.1586(2) -0.1910(4) 0.0308(10) Uani 1 1 d . . . . .
 H00B H 0.225831 0.142944 -0.266623 0.037 Uiso 1 1 d R U . . .
 H00D H 0.246969 0.198073 -0.179124 0.037 Uiso 1 1 d R U . . .
 C009 C 0.38776(12) 0.62399(12) 0.6096(2) 0.0198(10) Uani 1 1 d G . . . .
 H009 H 0.372994 0.665798 0.640169 0.024 Uiso 1 1 calc R U . . .
 C00I C 0.43076(12) 0.57988(15) 0.69481(18) 0.0234(10) Uani 1 1 d G . . . .
 H00I H 0.445378 0.591546 0.783583 0.028 Uiso 1 1 calc R U . . .
 C00F C 0.45236(11) 0.51871(13) 0.6501(2) 0.0206(10) Uani 1 1 d G . . . .
 C008 C 0.43097(11) 0.50165(12) 0.5202(2) 0.0188(10) Uani 1 1 d G . . . .
 H008 H 0.445735 0.459839 0.489659 0.023 Uiso 1 1 calc R U . . .
 C00A C 0.38797(11) 0.54575(13) 0.43502(18) 0.0163(9) Uani 1 1 d G . . . .
 H00A H 0.373351 0.534089 0.346243 0.020 Uiso 1 1 calc R U . . .
 C007 C 0.36637(11) 0.60692(13) 0.4797(2) 0.0152(9) Uani 1 1 d G U . . .
 C00C C 0.39420(11) 0.35415(13) 0.6337(2) 0.0186(10) Uani 1 1 d G . . . .
 H00C H 0.379634 0.386167 0.683403 0.022 Uiso 1 1 calc R U . . .
 C00G C 0.35583(8) 0.30655(15) 0.5457(3) 0.0204(10) Uani 1 1 d G . . . .
 H00G H 0.315029 0.306038 0.535296 0.025 Uiso 1 1 calc R U . . .
 C00B C 0.37715(11) 0.25970(14) 0.4729(3) 0.0210(10) Uani 1 1 d G . . . .
 C00Q C 0.43684(12) 0.26044(15) 0.4881(3) 0.0295(12) Uani 1 1 d G . . . .
 H00Q H 0.451411 0.228423 0.438383 0.035 Uiso 1 1 calc R U . . .
 C00J C 0.47522(8) 0.30804(15) 0.5761(3) 0.0266(12) Uani 1 1 d G . . . .
 H00J H 0.516018 0.308552 0.586488 0.032 Uiso 1 1 calc R U . . .
 C00E C 0.45390(10) 0.35489(13) 0.6489(3) 0.0190(10) Uani 1 1 d G . . . .
 C00D C 0.31890(19) 0.6548(2) 0.3908(5) 0.0210(10) Uani 1 1 d . . . . .
 N00H N 0.3732(2) -0.0160(2) 0.3057(5) 0.0403(12) Uani 1 1 d . . . . .
 N00K N 0.4268(2) -0.1768(3) 0.5137(5) 0.0418(12) Uani 1 1 d . . . . .
 H00E H 0.434934 -0.149494 0.580872 0.050 Uiso 1 1 d R U . . .
 H00F H 0.404258 -0.212545 0.519008 0.050 Uiso 1 1 d R U . . .
 C00L C 0.3360(2) 0.2068(2) 0.3775(5) 0.0254(11) Uani 1 1 d . . . . .
 C00M C 0.500000 0.4007(3) 0.750000 0.0235(15) Uani 1 2 d S T P . .
 C00N C 0.2896(2) 0.1248(2) 0.0229(5) 0.0269(11) Uani 1 1 d . . . . .
 H00N H 0.295552 0.175396 0.045501 0.032 Uiso 1 1 calc DR U . . .
 C00O C 0.2485(2) 0.0294(3) -0.1281(5) 0.0287(12) Uani 1 1 d . . . . .
 H00O H 0.224770 0.013207 -0.211283 0.034 Uiso 1 1 calc R U . . .
 C00P C 0.500000 0.4745(3) 0.750000 0.0214(14) Uani 1 2 d S T P . .
 C00R C 0.2560(2) 0.1051(2) -0.1018(5) 0.0266(11) Uani 1 1 d . . . . .
 C00S C 0.3089(2) 0.0000(3) 0.0890(5) 0.0292(12) Uani 1 1 d . . . . .
 C00T C 0.3401(2) -0.0494(3) 0.1963(5) 0.0320(12) Uani 1 1 d . . . . .
 C00U C 0.2751(2) -0.0214(3) -0.0347(5) 0.0307(12) Uani 1 1 d . . . . .
 H00U H 0.270270 -0.072399 -0.054971 0.037 Uiso 1 1 calc R U . . .
 C00V C 0.3358(3) -0.1253(3) 0.1852(5) 0.0353(13) Uani 1 1 d . . . . .
 H00V H 0.312945 -0.147428 0.106126 0.042 Uiso 1 1 calc R U . . .
 C00W C 0.3978(2) -0.1358(3) 0.4060(6) 0.0361(13) Uani 1 1 d . . . . .
 C00X C 0.3650(2) -0.1683(3) 0.2897(6) 0.0379(13) Uani 1 1 d . . . . .
 H00X H 0.362800 -0.220487 0.282534 0.045 Uiso 1 1 calc R U . . .
 C00Y C 0.4007(3) -0.0582(3) 0.4074(6) 0.0414(15) Uani 1 1 d . . . . .
 H00Y H 0.423494 -0.034537 0.485104 0.050 Uiso 1 1 calc R U . . .
 H005 H 0.332(3) 0.0883(14) 0.190(2) 0.06(2) Uiso 1 1 d D . . . .

loop_
  _atom_site_aniso_label
  _atom_site_aniso_U_11
  _atom_site_aniso_U_22
  _atom_site_aniso_U_33
  _atom_site_aniso_U_23
  _atom_site_aniso_U_13
  _atom_site_aniso_U_12
 O001 0.0191(13) 0.0193(13) 0.0222(14) -0.0003(11) -0.0055(11) 0.0065(11)
 O002 0.0274(14) 0.0155(13) 0.0297(15) 0.0017(11) -0.0009(12) 0.0072(11)
 O003 0.0250(14) 0.0241(14) 0.0268(15) -0.0034(12) -0.0032(11) -0.0100(12)
 O004 0.0382(16) 0.0325(15) 0.0407(17) -0.0139(13) 0.0036(13) -0.0069(13)
 N005 0.024(2) 0.017(2) 0.032(2) -0.0075(17) 0.0006(19) -0.0059(16)
 N006 0.029(2) 0.0134(19) 0.039(3) -0.0026(17) -0.001(2) -0.0111(17)
 C009 0.015(2) 0.009(2) 0.027(3) -0.0032(17) -0.0048(18) 0.0000(16)
 C00I 0.022(2) 0.018(2) 0.018(2) -0.0019(18) -0.0081(19) 0.0007(18)
 C00F 0.017(2) 0.013(2) 0.025(3) 0.0102(18) -0.0013(19) 0.0069(17)
 C008 0.012(2) 0.0046(18) 0.031(3) 0.0004(17) -0.0027(18) 0.0025(16)
 C00A 0.012(2) 0.0061(19) 0.021(2) 0.0011(16) -0.0062(17) 0.0015(15)
 C007 0.0144(12) 0.0128(12) 0.0157(12) 0.0003(9) 0.0016(9) 0.0006(9)
 C00C 0.015(2) 0.0065(19) 0.027(3) 0.0011(17) -0.0016(18) 0.0005(16)
 C00G 0.013(2) 0.014(2) 0.023(2) -0.0002(17) -0.0075(18) -0.0023(17)
 C00B 0.019(2) 0.008(2) 0.023(2) -0.0022(17) -0.0087(19) -0.0038(17)
 C00Q 0.027(3) 0.012(2) 0.040(3) -0.014(2) -0.001(2) -0.0032(19)
 C00J 0.009(2) 0.020(2) 0.038(3) -0.009(2) -0.0085(19) 0.0017(18)
 C00E 0.020(2) 0.0036(19) 0.023(2) 0.0013(16) -0.0070(19) -0.0026(16)
 C00D 0.017(2) 0.0054(19) 0.031(3) 0.0040(17) -0.0040(19) 0.0016(16)
 N00H 0.047(3) 0.024(2) 0.039(3) -0.006(2) 0.002(2) 0.003(2)
 N00K 0.038(3) 0.033(3) 0.044(3) 0.001(2) 0.002(2) 0.005(2)
 C00L 0.028(3) 0.013(2) 0.025(3) -0.0029(19) -0.003(2) -0.0053(19)
 C00M 0.016(3) 0.018(3) 0.028(4) 0.000 -0.004(3) 0.000
 C00N 0.023(2) 0.012(2) 0.038(3) -0.007(2) 0.001(2) -0.0071(18)
 C00O 0.030(3) 0.018(2) 0.029(3) -0.008(2) -0.002(2) -0.010(2)
 C00P 0.015(3) 0.016(3) 0.022(3) 0.000 -0.008(3) 0.000
 C00R 0.021(2) 0.015(2) 0.036(3) -0.005(2) -0.001(2) -0.0094(18)
 C00S 0.032(3) 0.014(2) 0.036(3) -0.005(2) 0.004(2) -0.002(2)
 C00T 0.035(3) 0.024(3) 0.034(3) -0.004(2) 0.008(2) 0.000(2)
 C00U 0.032(3) 0.011(2) 0.043(3) -0.007(2) 0.005(2) -0.0051(19)
 C00V 0.046(3) 0.023(3) 0.035(3) -0.003(2) 0.012(3) -0.004(2)
 C00W 0.030(3) 0.029(3) 0.044(3) 0.001(2) 0.005(2) 0.006(2)
 C00X 0.043(3) 0.024(3) 0.044(4) -0.004(2) 0.011(3) 0.000(2)
 C00Y 0.049(4) 0.023(3) 0.037(3) -0.007(2) -0.004(3) -0.001(2)

_geom_special_details
;
 All esds (except the esd in the dihedral angle between two l.s. planes)
 are estimated using the full covariance matrix.  The cell esds are taken
 into account individually in the estimation of esds in distances, angles
 and torsion angles; correlations between esds in cell parameters are only
 used when they are defined by crystal symmetry.  An approximate (isotropic)
 treatment of cell esds is used for estimating esds involving l.s. planes.
;
loop_
  _geom_bond_atom_site_label_1
  _geom_bond_atom_site_label_2
  _geom_bond_distance
  _geom_bond_site_symmetry_2
  _geom_bond_publ_flag
 O001 C00D 1.295(5) . ?
 O002 C00D 1.235(5) . ?
 O003 H003 0.8400 . ?
 O003 C00L 1.276(6) . ?
 O004 C00L 1.242(6) . ?
 N005 C00N 1.336(6) . ?
 N005 C00S 1.353(6) . ?
 N005 H005 0.87(2) . ?
 N006 H00B 0.8620 . ?
 N006 H00D 0.8172 . ?
 N006 C00R 1.377(6) . ?
 C009 H009 0.9500 . ?
 C009 C00I 1.3900 . ?
 C009 C007 1.3900 . ?
 C00I H00I 0.9500 . ?
 C00I C00F 1.3900 . ?
 C00F C008 1.3900 . ?
 C00F C00P 1.521(4) . ?
 C008 H008 0.9500 . ?
 C008 C00A 1.3900 . ?
 C00A H00A 0.9500 . ?
 C00A C007 1.3900 . ?
 C007 C00D 1.502(4) . ?
 C00C H00C 0.9500 . ?
 C00C C00G 1.3900 . ?
 C00C C00E 1.3900 . ?
 C00G H00G 0.9500 . ?
 C00G C00B 1.3900 . ?
 C00B C00Q 1.3900 . ?
 C00B C00L 1.517(5) . ?
 C00Q H00Q 0.9500 . ?
 C00Q C00J 1.3900 . ?
 C00J H00J 0.9500 . ?
 C00J C00E 1.3900 . ?
 C00E C00M 1.524(4) . ?
 N00H C00T 1.347(7) . ?
 N00H C00Y 1.336(7) . ?
 N00K H00E 0.8611 . ?
 N00K H00F 0.8618 . ?
 N00K C00W 1.378(7) . ?
 C00M C00P 1.340(9) . ?
 C00N H00N 0.9500 . ?
 C00N C00R 1.389(7) . ?
 C00O H00O 0.9500 . ?
 C00O C00R 1.405(6) . ?
 C00O C00U 1.371(7) . ?
 C00S C00T 1.473(7) . ?
 C00S C00U 1.389(7) . ?
 C00T C00V 1.383(7) . ?
 C00U H00U 0.9500 . ?
 C00V H00V 0.9500 . ?
 C00V C00X 1.375(8) . ?
 C00W C00X 1.392(8) . ?
 C00W C00Y 1.412(7) . ?
 C00X H00X 0.9500 . ?
 C00Y H00Y 0.9500 . ?

loop_
  _geom_angle_atom_site_label_1
  _geom_angle_atom_site_label_2
  _geom_angle_atom_site_label_3
  _geom_angle
  _geom_angle_site_symmetry_1
  _geom_angle_site_symmetry_3
  _geom_angle_publ_flag
 C00L O003 H003 109.5 . . ?
 C00N N005 C00S 124.3(4) . . ?
 C00N N005 H005 117.2(16) . . ?
 C00S N005 H005 118.4(17) . . ?
 H00B N006 H00D 108.8 . . ?
 C00R N006 H00B 109.6 . . ?
 C00R N006 H00D 114.7 . . ?
 C00I C009 H009 120.0 . . ?
 C00I C009 C007 120.0 . . ?
 C007 C009 H009 120.0 . . ?
 C009 C00I H00I 120.0 . . ?
 C009 C00I C00F 120.0 . . ?
 C00F C00I H00I 120.0 . . ?
 C00I C00F C00P 116.2(2) . . ?
 C008 C00F C00I 120.0 . . ?
 C008 C00F C00P 123.7(2) . . ?
 C00F C008 H008 120.0 . . ?
 C00A C008 C00F 120.0 . . ?
 C00A C008 H008 120.0 . . ?
 C008 C00A H00A 120.0 . . ?
 C007 C00A C008 120.0 . . ?
 C007 C00A H00A 120.0 . . ?
 C009 C007 C00D 118.6(2) . . ?
 C00A C007 C009 120.0 . . ?
 C00A C007 C00D 121.4(2) . . ?
 C00G C00C H00C 120.0 . . ?
 C00G C00C C00E 120.0 . . ?
 C00E C00C H00C 120.0 . . ?
 C00C C00G H00G 120.0 . . ?
 C00B C00G C00C 120.0 . . ?
 C00B C00G H00G 120.0 . . ?
 C00G C00B C00Q 120.0 . . ?
 C00G C00B C00L 120.7(3) . . ?
 C00Q C00B C00L 119.3(3) . . ?
 C00B C00Q H00Q 120.0 . . ?
 C00J C00Q C00B 120.0 . . ?
 C00J C00Q H00Q 120.0 . . ?
 C00Q C00J H00J 120.0 . . ?
 C00Q C00J C00E 120.0 . . ?
 C00E C00J H00J 120.0 . . ?
 C00C C00E C00M 123.66(18) . . ?
 C00J C00E C00C 120.0 . . ?
 C00J C00E C00M 116.17(19) . . ?
 O001 C00D C007 115.7(3) . . ?
 O002 C00D O001 123.9(4) . . ?
 O002 C00D C007 120.4(4) . . ?
 C00Y N00H C00T 118.2(5) . . ?
 H00E N00K H00F 109.4 . . ?
 C00W N00K H00E 109.7 . . ?
 C00W N00K H00F 108.9 . . ?
 O003 C00L C00B 115.4(4) . . ?
 O004 C00L O003 126.2(4) . . ?
 O004 C00L C00B 118.5(4) . . ?
 C00E C00M C00E 113.9(5) . 2_656 ?
 C00P C00M C00E 123.0(2) . . ?
 C00P C00M C00E 123.0(3) . 2_656 ?
 N005 C00N H00N 119.6 . . ?
 N005 C00N C00R 120.7(4) . . ?
 C00R C00N H00N 119.6 . . ?
 C00R C00O H00O 119.7 . . ?
 C00U C00O H00O 119.7 . . ?
 C00U C00O C00R 120.6(5) . . ?
 C00F C00P C00F 116.3(5) 2_656 . ?
 C00M C00P C00F 121.9(2) . . ?
 C00M C00P C00F 121.9(3) . 2_656 ?
 N006 C00R C00N 120.1(4) . . ?
 N006 C00R C00O 123.2(4) . . ?
 C00N C00R C00O 116.6(4) . . ?
 N005 C00S C00T 117.5(4) . . ?
 N005 C00S C00U 116.3(4) . . ?
 C00U C00S C00T 126.2(4) . . ?
 N00H C00T C00S 115.7(4) . . ?
 N00H C00T C00V 122.1(5) . . ?
 C00V C00T C00S 122.2(5) . . ?
 C00O C00U C00S 121.4(4) . . ?
 C00O C00U H00U 119.3 . . ?
 C00S C00U H00U 119.3 . . ?
 C00T C00V H00V 120.3 . . ?
 C00X C00V C00T 119.4(5) . . ?
 C00X C00V H00V 120.3 . . ?
 N00K C00W C00X 122.1(5) . . ?
 N00K C00W C00Y 121.4(5) . . ?
 C00X C00W C00Y 116.4(5) . . ?
 C00V C00X C00W 120.2(5) . . ?
 C00V C00X H00X 119.9 . . ?
 C00W C00X H00X 119.9 . . ?
 N00H C00Y C00W 123.7(5) . . ?
 N00H C00Y H00Y 118.2 . . ?
 C00W C00Y H00Y 118.2 . . ?

loop_
  _geom_torsion_atom_site_label_1
  _geom_torsion_atom_site_label_2
  _geom_torsion_atom_site_label_3
  _geom_torsion_atom_site_label_4
  _geom_torsion
  _geom_torsion_site_symmetry_1
  _geom_torsion_site_symmetry_2
  _geom_torsion_site_symmetry_3
  _geom_torsion_site_symmetry_4
  _geom_torsion_publ_flag
 N005 C00N C00R N006 177.5(5) . . . . ?
 N005 C00N C00R C00O 0.8(8) . . . . ?
 N005 C00S C00T N00H -3.4(8) . . . . ?
 N005 C00S C00T C00V 176.9(5) . . . . ?
 N005 C00S C00U C00O 0.3(8) . . . . ?
 C009 C00I C00F C008 0.0 . . . . ?
 C009 C00I C00F C00P 179.1(3) . . . . ?
 C009 C007 C00D O001 -163.6(3) . . . . ?
 C009 C007 C00D O002 15.8(5) . . . . ?
 C00I C009 C007 C00A 0.0 . . . . ?
 C00I C009 C007 C00D 178.6(3) . . . . ?
 C00I C00F C008 C00A 0.0 . . . . ?
 C00I C00F C00P C00F -42.1(2) . . . 2_656 ?
 C00I C00F C00P C00M 137.94(14) . . . . ?
 C00F C008 C00A C007 0.0 . . . . ?
 C008 C00F C00P C00F 137.0(4) . . . 2_656 ?
 C008 C00F C00P C00M -43.0(2) . . . . ?
 C008 C00A C007 C009 0.0 . . . . ?
 C008 C00A C007 C00D -178.6(3) . . . . ?
 C00A C007 C00D O001 15.0(5) . . . . ?
 C00A C007 C00D O002 -165.6(3) . . . . ?
 C007 C009 C00I C00F 0.0 . . . . ?
 C00C C00G C00B C00Q 0.0 . . . . ?
 C00C C00G C00B C00L 179.3(3) . . . . ?
 C00C C00E C00M C00E 114.8(4) . . . 2_656 ?
 C00C C00E C00M C00P -65.2(3) . . . . ?
 C00G C00C C00E C00J 0.0 . . . . ?
 C00G C00C C00E C00M -175.0(3) . . . . ?
 C00G C00B C00Q C00J 0.0 . . . . ?
 C00G C00B C00L O003 -1.0(5) . . . . ?
 C00G C00B C00L O004 179.5(3) . . . . ?
 C00B C00Q C00J C00E 0.0 . . . . ?
 C00Q C00B C00L O003 178.4(3) . . . . ?
 C00Q C00B C00L O004 -1.2(5) . . . . ?
 C00Q C00J C00E C00C 0.0 . . . . ?
 C00Q C00J C00E C00M 175.4(3) . . . . ?
 C00J C00E C00M C00E -60.4(3) . . . 2_656 ?
 C00J C00E C00M C00P 119.59(16) . . . . ?
 C00E C00C C00G C00B 0.0 . . . . ?
 C00E C00M C00P C00F -178.1(3) 2_656 . . . ?
 C00E C00M C00P C00F 1.86(19) . . . . ?
 C00E C00M C00P C00F 1.9(4) 2_656 . . 2_656 ?
 C00E C00M C00P C00F -178.1(3) . . . 2_656 ?
 N00H C00T C00V C00X 1.7(9) . . . . ?
 N00K C00W C00X C00V 178.8(6) . . . . ?
 N00K C00W C00Y N00H -179.8(6) . . . . ?
 C00L C00B C00Q C00J -179.4(3) . . . . ?
 C00N N005 C00S C00T 177.7(5) . . . . ?
 C00N N005 C00S C00U -1.7(8) . . . . ?
 C00P C00F C008 C00A -179.0(3) . . . . ?
 C00R C00O C00U C00S 1.6(8) . . . . ?
 C00S N005 C00N C00R 1.2(8) . . . . ?
 C00S C00T C00V C00X -178.6(5) . . . . ?
 C00T N00H C00Y C00W 1.2(10) . . . . ?
 C00T C00S C00U C00O -179.1(5) . . . . ?
 C00T C00V C00X C00W 0.9(9) . . . . ?
 C00U C00O C00R N006 -178.8(5) . . . . ?
 C00U C00O C00R C00N -2.1(8) . . . . ?
 C00U C00S C00T N00H 176.0(5) . . . . ?
 C00U C00S C00T C00V -3.7(9) . . . . ?
 C00X C00W C00Y N00H 1.3(9) . . . . ?
 C00Y N00H C00T C00S 177.6(5) . . . . ?
 C00Y N00H C00T C00V -2.8(9) . . . . ?
 C00Y C00W C00X C00V -2.3(9) . . . . ?

_smtbx_masks_special_details       ?
loop_
  _smtbx_masks_void_nr
  _smtbx_masks_void_average_x
  _smtbx_masks_void_average_y
  _smtbx_masks_void_average_z
  _smtbx_masks_void_volume
  _smtbx_masks_void_count_electrons
  _smtbx_masks_void_content
 1 0.000 0.500 -0.180 276.6 68.1 ?
 2 0.500 0.000 -0.650 276.6 68.1 ?

_smtbx_masks_void_probe_radius     1.2
_smtbx_masks_void_truncation_radius  1.2
_shelx_res_file
;
TITL NH2BPy_0m_a.res in C2/c
    nh2bpy_0m_a.res
    created by SHELXL-2017/1 at 20:27:33 on 24-Nov-2025
REM Old TITL NH2BPy_0m in C2/c
REM SHELXT solution in C2/c: R1 0.218, Rweak 0.037, Alpha 0.053
REM <I/s> 0.991 for 105 systematic absences, Orientation as input
REM Formula found by SHELXT: C27 N2 O5
CELL 0.71073 24.1153 18.1561 11.1232 90 110.316 90
ZERR 4 0.0018 0.0013 0.0007 0 0.002 0
LATT 7
SYMM -X,+Y,0.5-Z
SFAC C H N O
UNIT 200 160 32 32
DFIX 0.87 N005 H005
DFIX 2.203 H005 H00N
ISOR 0.001 0.002 O001
ISOR 0.001 0.002 O002
ISOR 0.001 0.002 O003
ISOR 0.001 0.002 O004
ISOR 0.001 0.002 C007

L.S. 10
PLAN  2
SIZE 0.5 0.1 0.1
TEMP -173.15
CONF
LIST 4
MORE -1
BOND $H
ABIN
fmap 2
acta
OMIT -8 2 7
OMIT -3 9 5
OMIT 22 2 4
REM <olex2.extras>
REM <HklSrc "%.\\NH2BPy_0m_a.hkl">
REM </olex2.extras>

WGHT    0.000200   54.730701
EXTI    0.000644
FVAR       0.22790
O001  4    0.290622    0.626950    0.279048    11.00000    0.01909    0.01926 =
         0.02217   -0.00030   -0.00547    0.00646
O002  4    0.308470    0.716132    0.425881    11.00000    0.02741    0.01548 =
         0.02969    0.00170   -0.00091    0.00716
O003  4    0.282201    0.208417    0.371650    11.00000    0.02498    0.02408 =
         0.02682   -0.00336   -0.00324   -0.01003
AFIX 147
H003  2    0.262125    0.179162    0.314624    11.00000   -1.50000
AFIX   0
O004  4    0.356825    0.166377    0.313826    11.00000    0.03822    0.03246 =
         0.04073   -0.01386    0.00364   -0.00689

N005  3    0.313745    0.073321    0.111580    11.00000    0.02367    0.01679 =
         0.03201   -0.00747    0.00061   -0.00587
N006  3    0.229599    0.158613   -0.191033    11.00000    0.02947    0.01337 =
         0.03937   -0.00264   -0.00078   -0.01110
AFIX   7
H00B  2    0.225831    0.142944   -0.266623    11.00000   -1.20000
AFIX   3
H00D  2    0.246969    0.198073   -0.179124    11.00000   -1.20000
AFIX  66

C009  1    0.387760    0.623990    0.609616    11.00000    0.01453    0.00873 =
         0.02675   -0.00316   -0.00483    0.00001
AFIX  43
H009  2    0.372994    0.665798    0.640169    11.00000   -1.20000
AFIX  65
C00I  1    0.430757    0.579883    0.694807    11.00000    0.02203    0.01804 =
         0.01817   -0.00190   -0.00806    0.00066
AFIX  43
H00I  2    0.445378    0.591546    0.783583    11.00000   -1.20000
AFIX  65
C00F  1    0.452361    0.518712    0.650104    11.00000    0.01694    0.01328 =
         0.02480    0.01022   -0.00130    0.00685
C008  1    0.430969    0.501647    0.520211    11.00000    0.01227    0.00462 =
         0.03126    0.00042   -0.00272    0.00249
AFIX  43
H008  2    0.445735    0.459839    0.489659    11.00000   -1.20000
AFIX  65
C00A  1    0.387972    0.545753    0.435019    11.00000    0.01244    0.00614 =
         0.02102    0.00108   -0.00615    0.00147
AFIX  43
H00A  2    0.373351    0.534089    0.346243    11.00000   -1.20000
AFIX  65
C007  1    0.366367    0.606924    0.479720    11.00000    0.01441    0.01278 =
         0.01565    0.00032    0.00160    0.00057
AFIX  66
C00C  1    0.394204    0.354147    0.633666    11.00000    0.01484    0.00647 =
         0.02729    0.00114   -0.00164    0.00051
AFIX  43
H00C  2    0.379634    0.386167    0.683403    11.00000   -1.20000
AFIX  65
C00G  1    0.355828    0.306548    0.545688    11.00000    0.01307    0.01421 =
         0.02315   -0.00020   -0.00748   -0.00233
AFIX  43
H00G  2    0.315029    0.306038    0.535296    11.00000   -1.20000
AFIX  65
C00B  1    0.377146    0.259697    0.472916    11.00000    0.01885    0.00833 =
         0.02320   -0.00221   -0.00875   -0.00376
C00Q  1    0.436841    0.260444    0.488120    11.00000    0.02659    0.01179 =
         0.04028   -0.01394   -0.00078   -0.00324
AFIX  43
H00Q  2    0.451411    0.228423    0.438383    11.00000   -1.20000
AFIX  65
C00J  1    0.475219    0.308042    0.576097    11.00000    0.00869    0.02041 =
         0.03755   -0.00939   -0.00855    0.00170
AFIX  43
H00J  2    0.516018    0.308552    0.586488    11.00000   -1.20000
AFIX  65
C00E  1    0.453901    0.354894    0.648870    11.00000    0.01951    0.00363 =
         0.02251    0.00126   -0.00699   -0.00259
AFIX   0
C00D  1    0.318904    0.654759    0.390789    11.00000    0.01703    0.00538 =
         0.03101    0.00402   -0.00397    0.00163

N00H  3    0.373239   -0.016022    0.305667    11.00000    0.04747    0.02412 =
         0.03893   -0.00577    0.00177    0.00304
N00K  3    0.426837   -0.176833    0.513701    11.00000    0.03800    0.03296 =
         0.04430    0.00147    0.00154    0.00532
AFIX   7
H00E  2    0.434934   -0.149494    0.580872    11.00000   -1.20000
H00F  2    0.404258   -0.212545    0.519008    11.00000   -1.20000
AFIX   0

C00L  1    0.335968    0.206835    0.377494    11.00000    0.02765    0.01327 =
         0.02526   -0.00291   -0.00338   -0.00529
C00M  1    0.500000    0.400677    0.750000    10.50000    0.01558    0.01784 =
         0.02815    0.00000   -0.00379    0.00000
C00N  1    0.289644    0.124794    0.022942    11.00000    0.02290    0.01192 =
         0.03835   -0.00716    0.00116   -0.00713
AFIX  43
H00N  2    0.295552    0.175396    0.045501    11.00000   -1.20000
AFIX   0
C00O  1    0.248501    0.029369   -0.128071    11.00000    0.02982    0.01774 =
         0.02910   -0.00832   -0.00170   -0.00968
AFIX  43
H00O  2    0.224770    0.013207   -0.211283    11.00000   -1.20000
AFIX   0

C00P  1    0.500000    0.474501    0.750000    10.50000    0.01482    0.01565 =
         0.02209    0.00000   -0.00819    0.00000
C00R  1    0.256042    0.105119   -0.101837    11.00000    0.02071    0.01450 =
         0.03600   -0.00511   -0.00103   -0.00940
C00S  1    0.308899   -0.000037    0.089006    11.00000    0.03185    0.01400 =
         0.03585   -0.00536    0.00445   -0.00198
C00T  1    0.340065   -0.049440    0.196259    11.00000    0.03475    0.02371 =
         0.03438   -0.00371    0.00785    0.00012
C00U  1    0.275081   -0.021433   -0.034676    11.00000    0.03151    0.01110 =
         0.04299   -0.00744    0.00452   -0.00512
AFIX  43
H00U  2    0.270270   -0.072399   -0.054971    11.00000   -1.20000
AFIX   0
C00V  1    0.335821   -0.125295    0.185200    11.00000    0.04552    0.02321 =
         0.03529   -0.00345    0.01161   -0.00350
AFIX  43
H00V  2    0.312945   -0.147428    0.106126    11.00000   -1.20000
AFIX   0
C00W  1    0.397805   -0.135818    0.405978    11.00000    0.03019    0.02850 =
         0.04357    0.00061    0.00502    0.00596
C00X  1    0.365016   -0.168345    0.289709    11.00000    0.04267    0.02380 =
         0.04362   -0.00385    0.01051   -0.00009
AFIX  43
H00X  2    0.362800   -0.220487    0.282534    11.00000   -1.20000
AFIX   0
C00Y  1    0.400720   -0.058158    0.407431    11.00000    0.04927    0.02337 =
         0.03685   -0.00674   -0.00369   -0.00072
AFIX  43
H00Y  2    0.423494   -0.034537    0.485104    11.00000   -1.20000
AFIX   0
H005  2    0.332281    0.088349    0.189552    11.00000    0.05776
HKLF 4


REM  NH2BPy_0m_a.res in C2/c
REM R1 =  0.0966 for    3157 Fo > 4sig(Fo)  and  0.1102 for all    3875 data
REM    283 parameters refined using     32 restraints

END

WGHT      0.0001     54.7862

REM Highest difference peak  0.828,  deepest hole -0.544,  1-sigma level  0.084
Q1    1   0.4725  0.4368  0.6914  11.00000  0.05    0.83
Q2    1   0.3544  0.6048  0.5185  11.00000  0.05    0.62
;
_shelx_res_checksum                13892
_shelx_hkl_file
;
   2   0   0 1127.09   34.80
   2   0   0 1124.39   34.80
  -2   0   0 1113.89   34.80
  -2   0   0 1126.39   34.80
  -4   0   0  519.85   16.90
   4   0   0  531.35   17.00
   4   0   0  536.65   17.00
  -4   0   0  539.45   17.00
   6   0   0   22.30    2.20
   6   0   0   20.20    2.20
  -6   0   0   22.10    2.20
  -6   0   0   25.80    2.30
  -8   0   0   39.50    2.90
   8   0   0   38.60    2.90
  -8   0   0   37.80    2.80
   8   0   0   39.20    2.90
 -12   0   0  510.85   17.00
 -12   0   0  495.35   17.00
  12   0   0  491.55   17.10
  12   0   0  497.15   17.00
  14   0   0   38.20    4.20
  14   0   0   33.80    4.10
 -14   0   0   32.30    4.10
 -14   0   0   35.30    4.00
 -16   0   0  149.79    7.40
  16   0   0  147.29    7.50
 -16   0   0  151.08    7.50
  16   0   0  150.08    7.60
 -18   0   0   19.80    4.30
  18   0   0   24.10    5.10
 -22   0   0   13.20    5.70
  22   0   0   21.90    6.90
  22   0   0   15.40    7.30
 -22   0   0   22.30    6.80
 -24   0   0   79.59    8.30
  24   0   0   96.69    9.20
 -26   0   0    4.20    7.20
  26   0   0    8.50    9.60
 -26   0   0    6.90    8.50
  26   0   0   -2.70    8.60
   1  -1   0   25.10    0.90
  -1  -1   0   24.90    0.90
   1  -1   0   21.10    1.00
  -1  -1   0   21.10    0.90
  -1   1   0   20.60    1.00
  -1   1   0   25.10    0.90
   1   1   0   24.90    0.90
   1   1   0   20.20    0.90
   3  -1   0 1900.91   58.79
  -3  -1   0 1898.51   58.79
   3  -1   0 1893.21   58.79
  -3  -1   0 1880.81   58.79
   3   1   0 1885.61   58.79
   3   1   0 1913.11   58.79
  -3   1   0 1920.31   58.79
  -3   1   0 1876.51   58.79
   5  -1   0  795.92   25.80
  -5  -1   0  819.92   25.80
   5  -1   0  809.22   25.80
  -5  -1   0  816.12   25.80
   5   1   0  819.42   25.80
  -5   1   0  810.22   25.80
   5   1   0  836.42   25.80
  -5   1   0  808.02   25.80
   7  -1   0  219.18    7.80
   7  -1   0  218.78    7.90
  -7  -1   0  213.08    7.70
  -7  -1   0  219.58    7.80
  -7   1   0  221.18    7.80
  -7   1   0  218.58    7.80
   7   1   0  217.58    7.80
   7   1   0  215.28    7.70
   9  -1   0   -1.80    1.40
   9  -1   0    0.60    2.00
  -9  -1   0    1.50    1.90
  -9   1   0    1.10    1.90
   9   1   0    1.40    1.90
  11  -1   0   99.49    5.30
 -11  -1   0  110.59    5.40
  11   1   0  103.19    5.30
 -11   1   0  103.09    5.30
  13  -1   0   54.29    4.30
  13  -1   0   58.29    4.40
 -13  -1   0   55.99    4.20
 -13  -1   0   56.29    4.20
 -13   1   0   56.89    4.10
  13   1   0   56.89    4.30
  13   1   0   54.19    4.30
 -13   1   0   60.49    4.30
  15  -1   0  111.49    6.20
  15  -1   0   99.79    6.50
 -15  -1   0  110.59    6.20
 -15  -1   0  106.39    6.00
 -15   1   0  109.89    6.20
  15   1   0  104.29    6.30
  15   1   0   97.49    6.00
 -15   1   0  103.39    5.90
 -17  -1   0  109.79    6.70
 -17  -1   0  116.99    7.30
  17  -1   0  110.89    7.00
  17  -1   0  111.19    6.80
  17   1   0  114.09    7.00
 -17   1   0  107.99    6.70
  17   1   0  113.89    7.30
 -17   1   0  111.59    6.60
  19  -1   0   86.99    6.80
 -19  -1   0  100.29    7.10
 -19   1   0   71.39    6.10
  19   1   0  109.49    7.40
 -21  -1   0    2.30    5.00
  21  -1   0    5.20    6.50
 -21  -1   0    7.40    5.60
  21  -1   0    3.40    5.80
  21   1   0    4.40    6.00
 -21   1   0    4.80    5.30
  21   1   0    5.10    6.00
 -21   1   0    1.10    4.90
 -23  -1   0    3.70    5.90
 -23  -1   0    1.90    6.70
  23  -1   0    2.80    7.00
  23  -1   0    4.40    7.80
 -23   1   0    1.10    6.00
  23   1   0   -1.00    7.10
 -23   1   0   -2.70    6.70
  23   1   0    0.80    6.70
  27  -1   0   34.90   10.80
 -27  -1   0   29.70    8.40
  27  -1   0   17.30    8.90
 -27  -1   0   19.60    8.70
  27   1   0   15.50    9.40
  27   1   0   39.10    9.80
 -27   1   0   21.50    7.70
 -27   1   0   27.20    9.20
   0  -2   0  206.38    6.70
   0  -2   0  206.48    6.70
   0   2   0  211.28    6.70
   0   2   0  208.68    6.70
   2  -2   0  330.87   10.60
   2  -2   0  328.67   10.60
  -2  -2   0  329.17   10.60
  -2  -2   0  333.37   10.60
  -2   2   0  333.17   10.60
   2   2   0  331.67   10.60
   2   2   0  331.67   10.60
  -2   2   0  331.67   10.70
   4  -2   0  326.77   10.90
  -4  -2   0  332.57   10.90
  -4  -2   0  324.07   10.80
   4  -2   0  332.67   10.80
   4   2   0  328.47   10.90
  -4   2   0  327.07   10.80
  -4   2   0  335.97   10.80
   4   2   0  323.57   10.80
   6  -2   0  289.77   10.00
  -6  -2   0  303.77   10.00
   6  -2   0  286.67   10.00
  -6  -2   0  300.87   10.00
  -6   2   0  296.87   10.00
   6   2   0  289.27   10.00
  -6   2   0  286.67   10.00
   6   2   0  304.67   10.10
  -8  -2   0   89.49    4.30
   8  -2   0   89.59    4.40
   8  -2   0   86.09    4.20
  -8  -2   0   90.09    4.20
   8   2   0   90.09    4.20
   8   2   0   89.19    4.30
  -8   2   0   86.89    4.40
  -8   2   0   88.19    4.30
 -10  -2   0   19.70    2.80
 -10  -2   0   20.60    2.80
  10  -2   0   23.00    3.00
  10  -2   0   17.30    2.90
 -10   2   0   23.10    3.00
  10   2   0   16.20    2.70
  10   2   0   19.20    2.80
 -10   2   0   20.70    2.90
  12  -2   0  115.79    5.90
  12  -2   0  108.19    5.60
 -12  -2   0  115.19    5.60
 -12  -2   0  115.69    5.70
  12   2   0  113.99    5.60
 -12   2   0  116.89    5.80
 -12   2   0  115.99    5.60
  12   2   0  116.99    5.90
 -14  -2   0  100.69    5.90
  14  -2   0   97.79    6.00
 -14  -2   0  100.99    5.80
  14  -2   0  104.39    6.00
 -14   2   0  102.29    5.80
 -14   2   0   99.09    5.80
  14   2   0   97.19    5.90
  14   2   0  101.09    6.00
 -16  -2   0  119.49    7.00
  16  -2   0  121.89    7.30
 -16  -2   0  118.09    6.70
  16  -2   0  117.49    6.80
 -16   2   0  120.19    6.90
 -16   2   0  113.49    6.60
  16   2   0  119.59    7.10
  16   2   0  115.89    6.80
  18  -2   0   17.80    5.30
 -18  -2   0   19.30    4.70
 -18   2   0   19.20    4.60
  18   2   0   15.90    4.80
 -20  -2   0   37.30    5.90
  20  -2   0   44.60    6.60
  20  -2   0   30.50    6.20
 -20  -2   0   36.70    5.90
  20   2   0   32.60    6.20
 -20   2   0   27.50    5.70
  20   2   0   42.10    6.20
 -20   2   0   34.80    5.60
 -22  -2   0   -3.00    5.00
  22  -2   0   -0.40    6.00
 -22  -2   0   -4.00    5.70
  22  -2   0    1.40    6.80
 -22   2   0   -2.30    5.30
 -22   2   0    2.70    5.30
  22   2   0   -0.80    6.10
  22   2   0   -1.20    6.20
  24  -2   0   76.39    8.20
 -24  -2   0   73.39    7.70
 -24   2   0   69.09    7.70
  24   2   0   81.09    8.20
 -26  -2   0   11.30    6.80
  26  -2   0   19.30    8.30
  26  -2   0   14.20    9.30
 -26  -2   0    8.70    8.00
  26   2   0   18.10    8.00
  26   2   0   18.90    9.00
 -26   2   0   16.50    8.40
 -26   2   0   16.80    7.00
   1  -3   0   15.30    1.90
  -1  -3   0   13.60    1.70
  -1  -3   0   15.10    1.90
   1  -3   0   15.50    1.70
   1   3   0   16.00    1.90
   1   3   0   14.50    1.70
  -1   3   0   18.90    1.70
  -1   3   0   15.10    1.80
   3  -3   0  479.75   15.20
  -3  -3   0  479.45   15.20
  -3  -3   0  472.45   15.20
   3  -3   0  452.95   15.10
   3   3   0  472.55   15.20
  -3   3   0  475.75   15.20
  -3   3   0  460.95   15.10
   3   3   0  467.55   15.10
   5  -3   0  968.70   31.30
  -5  -3   0 1005.20   31.40
  -5  -3   0  990.10   31.40
   5   3   0  996.40   31.40
  -5   3   0  974.90   31.30
   5   3   0 1018.50   31.40
  -5   3   0  990.30   31.30
  -7  -3   0    4.20    1.80
  -7  -3   0    2.40    1.70
   7  -3   0    5.70    2.00
   7  -3   0    3.50    1.80
  -7   3   0    5.00    1.90
  -7   3   0    3.50    1.80
   7   3   0    4.10    1.80
   7   3   0    4.30    1.70
   9  -3   0  539.45   18.00
  -9  -3   0  547.25   18.00
   9   3   0  548.15   18.00
  -9   3   0  532.35   18.00
 -11  -3   0   39.80    3.90
  11  -3   0   38.60    3.80
 -11   3   0   40.10    3.70
  11   3   0   43.50    4.00
  13  -3   0  490.75   17.00
 -13  -3   0  493.15   17.00
 -13  -3   0  495.35   17.00
  13  -3   0  489.55   17.00
 -13   3   0  498.15   17.00
  13   3   0  486.85   16.90
 -13   3   0  499.35   17.00
  13   3   0  481.25   17.00
 -15  -3   0   32.50    4.30
  15  -3   0   37.10    4.70
  15  -3   0   35.90    4.60
 -15  -3   0   38.10    4.50
  15   3   0   35.10    4.50
  15   3   0   32.70    4.50
 -15   3   0   36.50    4.40
 -15   3   0   35.20    4.40
 -17  -3   0   17.60    4.20
  17  -3   0   16.20    4.60
  17  -3   0   19.40    4.80
 -17  -3   0   13.80    4.30
  17   3   0   15.90    4.70
 -17   3   0   20.50    4.30
 -17   3   0   13.70    4.10
  17   3   0   14.50    4.40
 -19  -3   0   83.69    6.90
  19  -3   0   88.49    7.80
 -19   3   0   79.49    7.30
  19   3   0   85.59    7.30
 -21  -3   0   49.70    6.40
  21  -3   0   49.60    7.00
  21  -3   0   52.79    7.80
 -21  -3   0   44.30    6.70
 -21   3   0   40.70    6.30
  21   3   0   43.60    7.10
  21   3   0   40.80    6.60
 -21   3   0   42.70    6.40
  23  -3   0   12.70    8.10
 -23  -3   0   10.70    6.30
  23  -3   0    4.60    6.80
 -23  -3   0    3.00    6.30
 -23   3   0    6.60    6.40
  23   3   0    7.40    6.90
  23   3   0    1.20    6.80
  25  -3   0   17.50    8.00
 -25  -3   0   10.40    6.40
  25   3   0   12.70    7.60
   0  -4   0  573.84   18.40
   0  -4   0  576.04   18.40
   0   4   0  579.34   18.40
   0   4   0  571.14   18.40
   2  -4   0  121.69    4.70
   2  -4   0  117.89    4.60
  -2  -4   0  124.29    4.80
  -2  -4   0  115.99    4.50
  -2   4   0  121.19    4.70
   2   4   0  120.89    4.70
   2   4   0  121.49    4.60
  -2   4   0  117.89    4.50
  -4  -4   0   48.20    3.20
   4  -4   0   40.70    2.60
  -4  -4   0   44.10    2.90
   4  -4   0   42.50    2.80
  -4   4   0   41.70    2.60
  -4   4   0   42.90    2.90
   4   4   0   43.80    2.90
   4   4   0   47.10    3.20
  -6  -4   0   10.40    1.90
   6  -4   0    9.90    2.00
   6  -4   0   13.30    2.30
  -6  -4   0   12.60    2.10
   6   4   0    8.40    1.90
  -6   4   0   11.90    2.10
   6   4   0    9.90    2.00
  -6   4   0    8.30    1.90
  12  -4   0   31.70    3.70
  12  -4   0   30.10    3.70
 -12  -4   0   30.00    3.50
 -12  -4   0   29.80    3.40
 -12   4   0   28.60    3.60
  12   4   0   28.80    3.50
  12   4   0   27.60    3.50
 -12   4   0   29.10    3.60
 -14  -4   0   37.00    4.30
  14  -4   0   43.20    4.70
 -14  -4   0   41.70    4.50
  14  -4   0   42.00    4.70
 -14   4   0   41.10    4.50
  14   4   0   36.60    4.40
  14   4   0   39.60    4.40
 -16  -4   0  210.08    9.50
  16  -4   0  210.68   10.00
 -16  -4   0  209.08    9.40
  16  -4   0  204.78    9.30
  16   4   0  210.48    9.50
 -16   4   0  213.78    9.70
  16   4   0  210.98    9.60
  20  -4   0   55.29    7.70
 -20  -4   0   51.29    6.40
  20  -4   0   54.59    7.20
 -20  -4   0   50.49    7.10
  20   4   0   52.79    7.50
  20   4   0   56.99    7.30
 -20   4   0   46.70    6.50
  22  -4   0    3.20    7.40
 -22  -4   0   -0.40    5.90
  22  -4   0    0.50    6.40
 -22  -4   0    2.90    5.40
 -22   4   0    2.20    5.30
 -22   4   0   -3.20    6.00
  22   4   0    0.30    6.50
  22   4   0   -3.00    6.30
  24  -4   0   -0.50    8.10
 -24  -4   0    1.40    6.80
 -24   4   0    4.30    6.60
  24   4   0    3.70    8.00
  26  -4   0   23.70    9.30
 -26  -4   0   21.00    7.40
 -26  -4   0   26.50    8.60
  26  -4   0   17.10    9.80
 -26   4   0   27.60    8.00
  26   4   0   16.20    8.10
 -26   4   0   15.70    7.70
  26   4   0   30.20   10.20
   1  -5   0   25.80    2.30
   1  -5   0   26.80    2.20
  -1  -5   0   27.60    2.50
  -1  -5   0   25.40    2.10
   1   5   0   26.80    2.40
   1   5   0   27.40    2.30
  -1   5   0   24.80    2.20
  -1   5   0   25.50    2.30
   3  -5   0  816.52   26.50
  -3  -5   0  849.72   26.50
   3  -5   0  822.22   26.50
  -3  -5   0  841.22   26.50
  -3   5   0  828.52   26.50
   3   5   0  837.52   26.50
   3   5   0  833.92   26.50
  -3   5   0  827.22   26.50
   5  -5   0  328.77   11.30
   5  -5   0  330.77   11.20
  -5  -5   0  334.57   11.20
  -5  -5   0  333.57   11.30
  -5   5   0  329.97   11.20
  -5   5   0  326.77   11.20
   5   5   0  330.67   11.20
   5   5   0  322.27   11.20
  -7  -5   0    6.40    2.10
   7  -5   0    6.60    2.30
  -7   5   0    8.10    2.40
   7   5   0    6.20    2.10
  -9  -5   0  387.76   13.50
   9  -5   0  388.46   13.50
  -9   5   0  396.36   13.60
   9   5   0  380.36   13.50
  11  -5   0  126.99    6.20
 -11  -5   0  124.89    6.00
  11  -5   0  118.19    6.10
 -11  -5   0  126.39    6.10
  11   5   0  124.99    6.20
  11   5   0  123.59    6.00
 -11   5   0  124.09    6.10
 -11   5   0  122.89    6.10
  13  -5   0  138.49    6.80
 -13  -5   0  142.69    7.00
 -13  -5   0  140.09    6.70
  13  -5   0  140.19    6.80
 -13   5   0  134.39    6.70
 -13   5   0  143.19    7.00
  13   5   0  145.29    7.10
  13   5   0  138.39    6.70
 -15  -5   0  132.69    7.10
  15  -5   0  127.79    7.10
  15  -5   0  130.79    7.10
 -15  -5   0  131.89    7.20
  15   5   0  128.49    7.20
 -15   5   0  128.29    6.90
  15   5   0  133.49    7.30
 -15   5   0  133.19    7.00
 -17  -5   0    1.20    4.10
 -17  -5   0    0.00    0.40
  17  -5   0   -2.40    4.40
  17  -5   0    0.00    0.50
 -17   5   0   -2.60    4.00
  17   5   0    1.70    4.20
 -17   5   0    0.00    0.40
  19  -5   0  107.89    8.00
 -19  -5   0   79.09    6.80
  19   5   0   80.49    7.20
 -19   5   0   94.49    7.20
 -21  -5   0   51.69    7.00
  21  -5   0   56.39    7.50
  21  -5   0   61.59    7.90
 -21  -5   0   49.00    6.80
  21   5   0   44.10    6.90
 -21   5   0   47.90    6.60
 -21   5   0   45.40    6.40
  21   5   0   45.90    7.10
  23  -5   0   85.29    9.50
 -23  -5   0   72.69    8.10
  23  -5   0   91.19    9.80
 -23  -5   0   82.69    9.30
 -23   5   0   71.19    8.40
 -23   5   0   71.79    8.60
  23   5   0   83.29   10.20
  23   5   0   72.69    8.70
   0  -6   0 2086.89   64.59
   0  -6   0 2063.19   64.59
   0   6   0 2077.89   64.59
   0   6   0 2044.60   64.59
   2  -6   0  150.68    5.80
  -2  -6   0  150.88    5.60
   2  -6   0  151.08    5.70
  -2  -6   0  150.38    5.70
   2   6   0  148.89    5.70
  -2   6   0  148.79    5.80
  -2   6   0  150.38    5.70
   2   6   0  150.68    5.70
   4  -6   0   29.10    2.70
   4  -6   0   26.30    2.60
  -4  -6   0   32.00    2.80
  -4   6   0   32.40    2.80
   4   6   0   20.20    2.60
   4   6   0   27.80    2.60
  -4   6   0   32.80    2.90
  -6  -6   0   11.30    2.30
   6  -6   0   10.60    2.30
   6   6   0   11.30    2.30
  -6   6   0    9.60    2.20
  -8  -6   0   33.70    3.50
   8  -6   0   35.70    3.60
   8   6   0   30.10    3.40
  -8   6   0   37.90    3.60
  10  -6   0   71.19    4.50
  10  -6   0   73.79    4.80
 -10  -6   0   76.19    4.50
 -10  -6   0   78.79    4.50
  10   6   0   75.59    4.50
  10   6   0   75.49    4.60
 -10   6   0   71.49    4.50
 -10   6   0   71.39    4.40
  12  -6   0   35.20    4.40
 -12  -6   0   40.70    4.30
 -12  -6   0   38.30    4.20
  12  -6   0   40.10    4.40
 -12   6   0   39.90    4.30
  12   6   0   40.30    4.40
  12   6   0   35.50    4.10
 -12   6   0   41.50    4.40
  14  -6   0   47.10    4.90
 -14  -6   0   48.10    4.70
  14  -6   0   47.00    4.90
 -14  -6   0   50.69    4.60
 -14   6   0   48.70    4.70
  14   6   0   44.10    4.80
  14   6   0   45.40    4.70
 -14   6   0   45.40    4.80
  16  -6   0   32.60    5.40
 -16  -6   0   34.00    5.10
 -16   6   0   40.80    5.50
  16   6   0   31.60    5.10
 -18  -6   0    7.90    4.80
  18  -6   0    5.90    5.30
  18   6   0    2.50    4.90
 -18   6   0    6.40    4.50
 -20  -6   0    8.40    5.90
 -20  -6   0    4.90    5.40
  20  -6   0    7.40    7.00
  20  -6   0    7.60    6.50
 -20   6   0   10.50    5.40
 -20   6   0   10.80    6.00
  20   6   0    8.80    6.20
  20   6   0   10.80    6.00
  22  -6   0   48.40    8.30
 -22  -6   0   46.20    7.00
 -22  -6   0   55.09    7.80
  22  -6   0   59.09    8.50
  22   6   0   54.09    8.30
 -22   6   0   57.59    7.50
  22   6   0   41.20    7.10
 -22   6   0   35.20    6.80
  24  -6   0   59.19    8.60
 -24  -6   0   39.90    6.50
  24  -6   0   21.20    8.00
  24   6   0   53.79    7.20
 -24   6   0   37.10    6.60
  26  -6   0   12.00    9.10
  26  -6   0    4.60   11.00
 -26  -6   0   -0.20    6.90
 -26  -6   0    4.70    8.40
 -26   6   0    1.30    8.40
  26   6   0    4.70    8.60
 -26   6   0    4.10    7.00
  26   6   0   -4.40    8.80
  -1  -7   0   18.50    2.20
   1  -7   0   19.10    2.20
   1  -7   0   21.80    2.30
  -1  -7   0   22.90    2.30
  -1   7   0   22.00    2.40
   1   7   0   21.20    2.10
  -1   7   0   23.10    2.10
   1   7   0   21.30    2.40
   3  -7   0   12.50    2.10
  -3  -7   0   18.60    2.30
  -3   7   0   14.90    2.10
   3   7   0   14.40    2.20
   5  -7   0  100.69    5.00
  -5  -7   0   98.59    4.70
   5  -7   0  123.69    4.90
   5   7   0   98.69    4.80
  -5   7   0  115.99    4.70
  -5   7   0  100.79    5.10
  -9  -7   0    0.00    2.20
   9  -7   0    1.70    2.30
  -9  -7   0    0.30    2.20
   9  -7   0   -2.00    2.10
   9   7   0    3.10    2.20
  -9   7   0    0.50    2.20
  -9   7   0   -0.50    2.20
   9   7   0    0.70    2.30
  11  -7   0    2.80    2.50
 -11  -7   0    1.20    2.50
  11  -7   0    1.70    2.80
 -11  -7   0    2.80    2.50
 -11   7   0    3.80    2.70
  11   7   0    1.50    2.60
 -11   7   0    1.80    2.50
  11   7   0    0.80    2.50
 -13  -7   0    3.90    3.20
  13  -7   0    6.10    3.30
 -13  -7   0    4.70    2.90
  13  -7   0    3.50    3.60
 -13   7   0    6.50    3.30
  13   7   0    2.50    2.90
  13   7   0    3.40    3.20
 -13   7   0    2.90    3.00
  15  -7   0  321.87   12.90
 -15  -7   0  327.47   12.80
 -15  -7   0  336.67   13.10
  15  -7   0  325.27   13.10
  15   7   0  318.27   12.80
  15   7   0  326.07   13.10
 -15   7   0  336.47   12.90
 -15   7   0  316.17   12.90
  17  -7   0   72.09    6.10
 -17  -7   0   71.89    5.80
 -17   7   0   72.09    5.90
  17   7   0   78.69    6.10
 -19  -7   0  131.49    9.00
 -19  -7   0  134.59    8.50
  19  -7   0  121.59    9.00
  19  -7   0  121.19    8.70
  19   7   0  131.79    8.60
 -19   7   0  120.59    8.50
  19   7   0  132.39    9.20
 -19   7   0  125.99    8.50
  21  -7   0    1.10    7.10
 -21  -7   0    1.90    5.60
  21  -7   0    2.80    6.50
 -21  -7   0   -0.90    5.60
  21   7   0   -0.50    6.00
 -21   7   0   -0.80    5.00
  21   7   0    4.10    5.90
 -21   7   0    3.00    5.90
  23  -7   0   44.10    9.40
 -23  -7   0   32.60    7.30
  23   7   0   25.80    7.70
 -23   7   0   34.00    7.40
  25  -7   0    8.30   10.10
 -25  -7   0    4.10    6.90
  25  -7   0    0.20    8.00
 -25  -7   0    3.50    7.20
 -25   7   0    4.50    8.10
  25   7   0    3.40    8.40
 -25   7   0    1.80    6.30
  25   7   0   -0.50    7.70
   0  -8   0  527.35   17.70
   0  -8   0  541.05   17.70
   0   8   0  549.54   17.70
   0   8   0  521.75   17.70
  -2  -8   0   26.50    2.60
   2  -8   0   29.00    2.90
   2  -8   0   18.30    2.50
  -2  -8   0   22.70    2.70
  -2   8   0   20.10    2.60
   2   8   0   25.30    3.00
   2   8   0   24.40    2.50
  -2   8   0   25.10    2.70
   4  -8   0   52.39    3.30
  -4  -8   0   56.59    3.30
  -4   8   0   52.09    3.30
   4   8   0   55.99    3.50
  -6  -8   0  320.17   11.20
   6  -8   0  307.87   11.20
  -6   8   0  307.37   11.10
   6   8   0  310.67   11.20
  -8  -8   0   -0.20    2.10
   8  -8   0    1.40    2.20
  -8  -8   0    1.70    2.20
   8  -8   0   -1.30    2.30
   8   8   0    1.30    2.30
  -8   8   0    0.80    2.20
   8   8   0    0.30    2.30
  -8   8   0    0.30    2.20
 -10  -8   0   53.49    4.40
  10  -8   0   48.20    4.50
 -10  -8   0   45.00    4.20
 -10   8   0   48.80    4.40
  10   8   0   49.99    4.40
  10   8   0   49.70    4.40
 -10   8   0   51.79    4.50
  12  -8   0  266.97   10.80
 -12  -8   0  281.67   10.90
 -12  -8   0  271.97   10.70
  12  -8   0  269.97   10.90
  12   8   0  272.87   11.00
 -12   8   0  278.27   11.00
  12   8   0  269.97   10.70
 -12   8   0  274.67   10.80
 -14  -8   0    7.00    3.70
 -14  -8   0   12.10    4.00
  14  -8   0    8.20    4.00
  14  -8   0    6.70    4.20
 -14   8   0   13.20    4.10
 -14   8   0    6.60    3.60
  14   8   0   10.90    3.90
  14   8   0   11.30    3.90
  16  -8   0  139.49    8.60
  16  -8   0  137.29    8.10
 -16  -8   0  134.29    8.20
 -16  -8   0  140.49    8.30
 -16   8   0  141.39    8.30
  16   8   0  133.79    8.30
 -16   8   0  135.19    8.00
  16   8   0  140.89    8.50
 -18  -8   0  124.49    8.60
  18  -8   0  124.99    9.40
 -18  -8   0  120.79    8.70
  18  -8   0  124.09    8.40
  18   8   0  126.69    8.90
  18   8   0  127.49    9.00
 -18   8   0  120.59    8.40
 -18   8   0  123.49    8.90
  20  -8   0   29.00    7.60
  20  -8   0   23.80    6.90
 -20  -8   0   17.90    6.10
 -20  -8   0   22.90    6.20
  20   8   0   18.30    6.40
 -20   8   0   25.30    6.10
  20   8   0   17.00    6.50
 -20   8   0   26.00    6.30
 -22  -8   0   32.40    5.50
  22  -8   0   41.20    6.50
  22   8   0   54.59    6.80
 -22   8   0   35.50    5.60
  24  -8   0   76.69    9.80
  24  -8   0   93.89   11.30
 -24  -8   0   78.69    9.80
 -24  -8   0   76.09    9.00
  24   8   0   83.99   10.70
 -24   8   0   93.49   10.30
  24   8   0   60.79    9.10
 -24   8   0   70.09    8.80
  -3  -9   0   49.70    3.60
   3  -9   0   50.89    3.60
  -3   9   0   49.90    3.60
   3   9   0   52.89    3.50
   5  -9   0  374.66   13.20
   5  -9   0  378.76   13.20
  -5  -9   0  382.56   13.30
  -5  -9   0  379.66   13.20
  -5   9   0  378.46   13.20
   5   9   0  381.76   13.30
   5   9   0  371.16   13.20
  -5   9   0  372.56   13.20
  -7  -9   0   66.49    4.20
   7  -9   0   63.29    4.40
  -7  -9   0   67.69    4.40
   7  -9   0   66.29    4.40
   7   9   0   66.19    4.50
  -7   9   0   67.99    4.30
   7   9   0   65.19    4.30
  -7   9   0   64.49    4.40
  -9  -9   0  127.79    6.10
   9  -9   0  130.69    6.50
  -9  -9   0  135.39    6.50
   9  -9   0  129.29    6.30
  -9   9   0  128.49    6.20
   9   9   0  133.79    6.50
  -9   9   0  133.59    6.60
   9   9   0  125.29    6.20
 -11  -9   0    3.80    2.80
 -11  -9   0    3.70    2.90
  11  -9   0    3.00    3.40
  11   9   0    4.00    3.10
 -11   9   0    3.10    3.20
  11   9   0    2.20    3.10
 -11   9   0    5.90    3.40
  13  -9   0    3.80    3.90
 -13  -9   0    1.70    3.30
 -13  -9   0    2.30    3.50
  13  -9   0    2.30    3.70
 -13   9   0    2.10    3.50
  13   9   0    2.00    3.70
  13   9   0    2.90    3.50
 -13   9   0    3.50    3.80
 -15  -9   0  549.25   19.50
  15  -9   0  553.74   19.50
  15  -9   0  513.95   19.30
 -15  -9   0  523.35   19.20
  15   9   0  524.65   19.50
  15   9   0  524.05   19.30
 -15   9   0  519.95   19.20
 -15   9   0  548.85   19.50
  17  -9   0   26.10    6.30
 -17  -9   0   26.20    5.50
 -17  -9   0   27.30    5.70
  17  -9   0   24.60    6.20
 -17   9   0   28.10    5.90
 -17   9   0   27.60    5.80
  17   9   0   27.10    5.90
  17   9   0   26.60    5.70
  19  -9   0    0.80    5.40
 -19  -9   0   -1.10    4.80
  19  -9   0    2.50    6.00
 -19  -9   0    1.80    4.80
 -19   9   0    2.80    5.10
  19   9   0    0.80    5.50
 -19   9   0    3.40    5.40
  19   9   0    1.10    5.20
 -21  -9   0    7.70    6.30
  21  -9   0    5.90    7.50
 -21  -9   0   12.00    5.80
  21  -9   0    7.90    6.70
 -21   9   0    4.20    5.70
 -21   9   0   14.20    6.10
  21   9   0    7.10    6.70
  21   9   0    7.00    6.20
 -23  -9   0    8.30    5.10
  23  -9   0   -2.50    7.00
 -23  -9   0   -1.00    6.20
 -23   9   0    3.50    6.20
  23   9   0    0.30    6.80
  23   9   0   -2.00    5.20
   0 -10   0   29.60    2.90
   0 -10   0   31.40    3.20
   0  10   0   30.70    3.00
   0  10   0   30.60    3.00
   2 -10   0   15.20    2.60
   2 -10   0   14.40    2.40
  -2 -10   0   14.30    2.40
  -2 -10   0   22.30    3.00
  -2  10   0   15.90    2.50
   2  10   0   15.80    2.50
   2  10   0   19.80    2.70
  -2  10   0   15.90    2.50
  -4 -10   0  496.25   16.90
   4 -10   0  494.65   17.00
   4 -10   0  483.35   17.00
  -4 -10   0  507.65   17.10
   4  10   0  500.15   17.00
   4  10   0  492.75   17.00
  -4  10   0  496.25   16.90
  -4  10   0  492.55   16.90
   6 -10   0  158.28    7.10
  -6 -10   0  159.18    6.90
  -6 -10   0  157.78    6.90
   6 -10   0  159.18    6.90
   6  10   0  157.78    7.00
  -6  10   0  161.18    6.90
   6  10   0  161.58    6.90
  -6  10   0  161.78    7.00
  -8 -10   0   32.50    3.90
   8 -10   0   36.00    4.10
   8 -10   0   34.40    3.90
  -8 -10   0   33.80    3.70
   8  10   0   32.10    3.80
  -8  10   0   37.80    3.90
   8  10   0   28.60    3.80
  -8  10   0   38.50    4.00
  10 -10   0   17.50    3.50
 -10 -10   0   20.80    3.60
 -10 -10   0   21.90    3.60
  10 -10   0   21.30    4.00
  10  10   0   16.60    3.60
 -10  10   0   21.80    3.80
  10  10   0   15.10    3.40
 -10  10   0   20.20    3.70
 -12 -10   0    1.00    3.20
  12 -10   0    5.10    3.90
 -12 -10   0    4.60    3.40
 -12  10   0    2.50    3.50
 -12  10   0    1.90    3.50
  12  10   0    0.90    3.50
  12  10   0    1.20    3.40
 -14 -10   0  236.28   10.50
 -14 -10   0  234.88   10.80
  14 -10   0  257.77   10.90
  14 -10   0  227.28   10.70
 -14  10   0  232.48   10.60
  14  10   0  230.28   11.00
 -14  10   0  259.77   10.90
  14  10   0  245.88   10.70
  16 -10   0    5.80    4.80
  16 -10   0    2.60    5.00
 -16 -10   0    2.50    4.50
 -16 -10   0    2.00    4.40
  16  10   0    4.00    4.70
 -16  10   0    1.60    4.60
  16  10   0    1.90    4.80
 -16  10   0    3.60    4.50
  18 -10   0  159.08    9.50
  18 -10   0  153.68    9.80
 -18 -10   0  155.58    9.70
 -18 -10   0  157.38    9.30
 -18  10   0  157.68    9.50
  18  10   0  157.88    9.80
  18  10   0  165.08   10.10
 -18  10   0  152.58    9.30
  20 -10   0    2.70    6.70
  20 -10   0    5.10    6.00
 -20 -10   0    9.20    5.60
 -20 -10   0    6.00    5.60
 -20  10   0    5.90    5.60
  20  10   0    7.50    6.00
 -20  10   0   11.70    6.00
  20  10   0    6.70    6.20
  22 -10   0    6.20    7.00
 -22 -10   0   -1.00    6.00
  22  10   0   -2.80    6.50
 -22  10   0   -1.10    6.10
  24 -10   0    7.00    7.80
 -24 -10   0    3.30    6.90
 -24 -10   0    5.80    7.40
  24 -10   0    8.70    9.20
 -24  10   0    4.30    7.80
 -24  10   0    7.70    7.30
  24  10   0    1.40    7.70
  24  10   0    1.90    7.90
  -1 -11   0   54.29    3.70
  -1 -11   0   50.29    3.70
   1 -11   0   52.39    3.90
   1 -11   0   52.59    3.70
   1  11   0   54.49    3.70
  -1  11   0   54.99    3.70
  -1  11   0   51.49    3.70
   1  11   0   54.89    3.90
   3 -11   0  160.58    7.10
  -3 -11   0  168.38    7.30
  -3 -11   0  167.98    7.00
   3 -11   0  165.28    7.20
  -3  11   0  163.58    7.00
  -3  11   0  164.58    7.10
   3  11   0  171.38    7.10
   3  11   0  169.48    7.20
  -5 -11   0   11.90    2.50
   5 -11   0   11.40    2.90
   5 -11   0    9.40    2.70
  -5 -11   0    9.40    2.60
  -5  11   0   11.70    2.70
   5  11   0   12.50    2.70
  -5  11   0   11.50    2.70
   5  11   0   10.90    2.70
  -7 -11   0   46.30    4.40
   7 -11   0   45.10    4.70
  -7 -11   0   45.50    4.10
   7 -11   0   47.60    4.60
  -7  11   0   47.40    4.60
   7  11   0   48.10    4.60
  -7  11   0   47.20    4.30
   7  11   0   44.90    4.40
  -9 -11   0   84.19    5.60
  -9 -11   0   80.49    5.00
   9 -11   0   78.39    5.40
   9 -11   0   75.39    5.60
   9  11   0   78.19    5.30
  -9  11   0   81.79    5.30
   9  11   0   76.19    5.30
  -9  11   0   74.79    5.10
  11 -11   0   14.50    3.70
 -11 -11   0   13.60    3.30
  11  11   0   14.40    3.50
 -11  11   0    9.80    3.20
 -13 -11   0  417.86   15.60
 -13 -11   0  397.16   15.40
  13 -11   0  408.36   15.90
  13  11   0  427.86   15.90
  13  11   0  398.56   15.50
 -13  11   0  410.96   15.70
 -13  11   0  408.36   15.80
 -15 -11   0   38.10    5.60
  15 -11   0   43.70    6.50
  15 -11   0   41.20    6.50
 -15 -11   0   39.60    5.90
 -15  11   0   42.80    6.10
  15  11   0   38.10    6.10
  15  11   0   35.00    6.10
 -15  11   0   39.70    6.00
 -17 -11   0   46.60    6.60
  17 -11   0   54.59    7.50
  17 -11   0   47.50    7.00
 -17 -11   0   55.99    6.90
  17  11   0   46.50    7.00
 -17  11   0   49.60    6.70
 -17  11   0   54.79    7.10
  17  11   0   57.19    7.10
  19 -11   0   17.00    6.90
 -19 -11   0   14.70    5.70
  19 -11   0   19.20    6.50
 -19 -11   0   11.10    5.80
  19  11   0   13.60    6.50
 -19  11   0   18.30    6.10
  19  11   0   14.30    6.10
 -19  11   0   14.70    5.90
 -21 -11   0   41.60    7.40
  21 -11   0   45.20    8.00
 -21  11   0   44.90    7.50
  21  11   0   47.40    8.20
 -23 -11   0   13.40    7.20
  23 -11   0   12.10    7.30
 -23 -11   0   14.00    7.50
  23 -11   0   22.60   10.20
  23  11   0   17.60    8.10
 -23  11   0   11.70    7.40
 -23  11   0   12.90    6.70
  23  11   0   11.90    8.10
   0 -12   0   46.40    4.00
   0 -12   0   49.40    3.80
   0  12   0   43.00    3.70
   0  12   0   44.80    3.70
   2 -12   0  307.57   11.70
  -2 -12   0  317.07   11.90
   2 -12   0  320.07   12.00
  -2 -12   0  321.37   11.90
  -2  12   0  308.67   11.70
  -2  12   0  325.47   11.90
   2  12   0  325.87   11.90
   2  12   0  315.67   11.80
  -4 -12   0   25.50    3.70
  -4 -12   0   25.50    3.80
   4 -12   0   18.60    3.50
   4 -12   0   19.70    3.50
   4  12   0   21.00    3.50
  -4  12   0   17.90    3.40
  -4  12   0   20.10    3.40
   4  12   0   21.90    3.50
   6 -12   0   25.50    3.80
  -6 -12   0   29.40    3.80
   6 -12   0   32.10    4.30
  -6 -12   0   37.10    4.10
  -6  12   0   34.20    4.10
   6  12   0   29.00    3.90
   6  12   0   31.90    4.10
  -6  12   0   27.80    3.70
   8 -12   0   61.79    5.20
  -8 -12   0   62.39    4.90
   8 -12   0   60.39    5.00
  -8 -12   0   62.29    4.70
   8  12   0   60.69    4.90
   8  12   0   58.99    5.10
  -8  12   0   61.99    4.80
  -8  12   0   62.69    5.10
 -10 -12   0  163.38    7.80
  10 -12   0  164.58    8.40
 -10  12   0  164.78    8.30
  10  12   0  166.08    8.10
 -12 -12   0   40.10    4.30
  12 -12   0   31.90    5.50
 -12 -12   0   31.80    5.00
  12  12   0   27.70    4.90
 -12  12   0   30.50    5.00
  12  12   0   45.40    4.90
 -14 -12   0   61.19    6.70
  14 -12   0   58.19    6.70
  14 -12   0   81.39    7.50
 -14 -12   0   64.09    6.30
  14  12   0   65.59    7.20
 -14  12   0   59.99    6.50
 -14  12   0   56.79    7.20
  14  12   0   67.69    6.80
 -16 -12   0  366.66   15.50
 -16 -12   0  379.86   15.70
  16 -12   0  386.46   16.00
  16 -12   0  356.06   15.90
 -16  12   0  374.36   15.80
  16  12   0  382.06   15.90
  16  12   0  386.26   16.10
 -16  12   0  366.86   15.70
  18 -12   0   90.59    8.70
  18 -12   0   92.89    9.40
 -18 -12   0   95.39    8.30
 -18 -12   0   99.09    8.80
  18  12   0  100.79    9.60
 -18  12   0   94.99    8.30
 -18  12   0   95.69    9.00
  18  12   0   97.69    8.60
 -20 -12   0  122.39    8.80
 -20 -12   0  116.89   10.00
  20 -12   0  107.89    9.40
  20 -12   0  139.29   10.70
  20  12   0  114.19   10.40
 -20  12   0  139.69   10.00
 -20  12   0   98.69    8.90
  20  12   0  128.49    9.80
 -22 -12   0   79.69    9.40
  22 -12   0   81.39    9.70
 -22 -12   0   89.19    9.70
  22 -12   0   89.99   11.00
 -22  12   0   88.79   10.80
  22  12   0   87.39   10.50
 -22  12   0   80.39    9.40
  22  12   0   85.89   10.10
   1 -13   0   11.60    3.20
   1 -13   0   11.90    2.90
  -1 -13   0    9.80    3.10
  -1 -13   0    9.10    2.70
  -1  13   0   10.20    2.80
   1  13   0   10.10    2.80
  -1  13   0   12.20    3.00
   1  13   0   11.10    3.10
   3 -13   0   26.30    3.80
  -3 -13   0   31.60    3.90
   3 -13   0   23.20    3.50
  -3 -13   0   26.40    3.50
  -3  13   0   23.90    3.40
   3  13   0   25.70    3.60
  -3  13   0   28.50    3.70
   3  13   0   27.60    3.70
  -5 -13   0   -1.20    2.50
   5 -13   0   -0.20    2.90
  -5 -13   0    0.60    2.40
   5 -13   0   -0.50    2.80
   5  13   0    0.90    2.80
   5  13   0   -0.20    2.70
  -5  13   0    1.20    2.90
  -5  13   0    1.70    2.60
  -7 -13   0  454.35   16.40
  -7 -13   0  447.86   16.40
   7 -13   0  426.66   16.50
   7 -13   0  480.95   16.70
  -7  13   0  452.95   16.60
   7  13   0  441.26   16.50
   7  13   0  469.25   16.50
  -7  13   0  468.05   16.50
   9 -13   0  164.28    9.20
   9 -13   0  220.68    9.20
  -9 -13   0  179.38    8.80
  -9 -13   0  206.78    8.80
  -9  13   0  170.78    9.20
   9  13   0  222.18    9.10
  -9  13   0  203.98    8.70
   9  13   0  173.28    9.10
 -11 -13   0    0.70    3.90
  11 -13   0    3.10    4.30
 -11  13   0    2.30    3.80
  11  13   0    2.10    4.30
  13 -13   0   90.89    7.10
  13 -13   0   96.59    8.20
 -13 -13   0   96.99    7.20
 -13 -13   0   96.49    7.10
  13  13   0   99.09    7.40
 -13  13   0  100.39    7.70
 -13  13   0   93.79    7.50
  13  13   0   97.49    7.70
 -15 -13   0   27.00    6.00
  15 -13   0   28.30    6.10
  15 -13   0   29.80    6.70
 -15 -13   0   15.60    4.70
 -15  13   0   17.10    5.30
  15  13   0   26.40    6.10
  15  13   0   19.10    5.50
 -15  13   0   29.00    6.30
  17 -13   0   72.19    8.40
 -17 -13   0   68.79    8.30
 -17 -13   0   63.69    8.00
  17 -13   0   75.89    8.50
 -17  13   0   81.09    8.30
  17  13   0   69.59    8.00
  17  13   0   76.29    8.50
 -17  13   0   77.39    8.10
  19 -13   0   34.70    7.00
 -19 -13   0   21.20    6.00
 -19  13   0   24.00    6.10
 -19  13   0   31.30    6.10
  19  13   0   23.20    6.50
  21 -13   0   44.70    9.40
  21 -13   0   45.80    9.20
 -21 -13   0   36.20    7.60
 -21 -13   0   47.20    7.80
 -21  13   0   39.60    7.90
  21  13   0   46.90    9.10
 -21  13   0   43.90    8.30
  21  13   0   41.90    8.30
   0 -14   0   63.19    5.50
   0 -14   0   61.89    5.20
   0  14   0   60.19    5.10
   0  14   0   67.19    5.10
  -2 -14   0   67.39    4.80
  -2 -14   0   54.29    4.70
   2 -14   0   72.39    5.20
   2 -14   0   52.59    4.80
   2  14   0   67.29    4.70
   2  14   0   56.29    4.70
  -2  14   0   66.39    4.80
  -2  14   0   52.99    4.70
  -4 -14   0    2.40    2.80
   4 -14   0    3.20    3.30
  -4  14   0    3.80    3.10
   4  14   0    2.80    3.00
  -6 -14   0    6.40    3.10
   6 -14   0   11.00    3.30
  -6 -14   0   10.10    2.80
   6 -14   0    6.20    3.80
   6  14   0    7.30    3.70
   6  14   0   12.10    3.00
  -6  14   0    8.40    3.60
  -6  14   0   11.10    3.00
  -8 -14   0  726.73   23.30
   8 -14   0  602.44   22.70
  -8  14   0  706.73   23.10
  -8  14   0  589.54   22.60
  10 -14   0  245.48   10.90
  10 -14   0  229.98   10.90
 -10 -14   0  232.88   10.20
 -10 -14   0  224.08   10.80
 -10  14   0  219.88   10.40
  10  14   0  237.98   10.50
 -10  14   0  243.08   10.80
  10  14   0  231.98   11.10
  12 -14   0    3.70    5.30
 -12 -14   0    4.20    4.50
 -12 -14   0    4.80    4.00
  12 -14   0    4.30    4.90
 -12  14   0    6.70    5.20
  12  14   0    5.80    4.70
 -12  14   0    9.30    4.80
  12  14   0    7.30    5.00
  14 -14   0   60.19    7.30
 -14 -14   0   57.69    6.20
 -14 -14   0   62.79    7.20
  14  14   0   61.59    6.70
  14  14   0   60.99    7.70
 -14  14   0   59.69    7.20
 -14  14   0   70.89    7.80
 -16 -14   0    5.80    5.00
  16 -14   0    6.50    6.40
  16 -14   0   10.80    6.50
 -16 -14   0   10.60    5.80
 -16  14   0   10.60    5.60
  16  14   0    8.80    5.90
  16  14   0    8.60    6.00
 -16  14   0    8.40    5.90
  18 -14   0   89.59    8.80
 -18 -14   0   78.89    7.50
 -18  14   0   83.59    8.40
  18  14   0  101.59    9.00
 -20 -14   0   -1.30    6.70
 -20 -14   0    4.10    5.90
  20 -14   0    4.70    7.10
  20 -14   0    2.50    7.70
 -20  14   0   -0.30    6.30
  20  14   0    0.70    7.20
 -20  14   0   -2.70    6.80
  20  14   0    2.00    7.30
   1 -15   0   15.90    3.80
  -1 -15   0   14.10    3.70
  -1  15   0   10.90    3.30
   1  15   0    4.20    3.30
   1  15   0   11.90    3.30
  -3 -15   0  101.89    6.20
  -3 -15   0   87.49    6.20
   3 -15   0   88.49    7.10
   3 -15   0   95.59    6.00
   3  15   0  108.29    6.30
  -3  15   0   92.59    6.50
  -3  15   0  100.19    6.00
   3  15   0   87.89    6.10
  -5 -15   0   46.70    5.10
   5 -15   0   53.89    5.60
   5  15   0   47.30    5.30
  -5  15   0   45.70    5.40
  -7 -15   0   15.00    3.20
  -9 -15   0   16.20    4.30
  -9 -15   0   15.90    4.10
   9 -15   0   22.30    5.60
   9 -15   0   13.70    4.70
  -9  15   0   21.60    4.80
   9  15   0   17.30    4.70
   9  15   0   16.00    4.70
  -9  15   0   20.20    4.70
 -11 -15   0   92.99    6.70
  11 -15   0   91.69    7.70
  11 -15   0   84.99    7.70
 -11 -15   0   92.09    7.40
 -11  15   0   92.39    7.30
 -11  15   0   91.99    7.10
  11  15   0   90.99    7.20
  11  15   0   99.99    8.10
  13 -15   0   16.50    6.30
  13 -15   0   12.90    5.00
 -13 -15   0    9.10    4.90
 -13 -15   0   12.50    4.60
 -13  15   0   12.50    5.20
  13  15   0   15.10    5.50
  13  15   0   13.00    5.20
 -13  15   0   15.70    5.40
 -15 -15   0   26.20    5.30
  15 -15   0   36.70    6.60
  15  15   0   31.20    5.80
 -15  15   0   34.30    5.80
 -15  15   0   14.00    5.90
  17 -15   0  104.39   10.50
 -17 -15   0  103.79    9.00
 -17  15   0   99.09    9.40
  17  15   0  105.79    9.50
 -19 -15   0   12.20    7.00
  19 -15   0   10.00    7.80
  19 -15   0   22.80    8.90
 -19 -15   0   12.00    6.40
  19  15   0   11.20    7.60
 -19  15   0   13.60    6.90
  19  15   0   10.70    7.50
 -19  15   0   13.60    7.70
  -2 -16   0   63.69    5.30
   2 -16   0   68.69    5.70
  -2 -16   0   64.99    6.40
   2 -16   0   48.10    5.80
  -2  16   0   71.39    5.70
   2  16   0   65.49    6.40
   2  16   0   61.69    5.30
   4 -16   0  129.79    7.80
  -4 -16   0  130.99    7.90
  -4 -16   0  121.69    7.60
   4 -16   0  126.49    8.50
   4  16   0  129.09    7.80
  -4  16   0  123.59    7.70
  -4  16   0  125.49    7.60
   4  16   0  127.39    7.70
  -6 -16   0    3.80    3.70
   6 -16   0    4.00    4.40
  -6 -16   0    4.90    3.70
   6 -16   0    3.90    4.30
   6  16   0    4.90    3.90
  -6  16   0    3.60    3.60
  -6  16   0    6.90    3.90
   6  16   0    3.60    4.00
  -8 -16   0   54.79    5.90
  -8 -16   0   53.79    5.90
   8 -16   0   58.59    7.00
   8 -16   0   57.59    6.50
   8  16   0   55.59    6.00
  -8  16   0   58.69    6.30
   8  16   0   57.39    6.50
  -8  16   0   57.29    6.40
 -10 -16   0   44.70    5.40
  10 -16   0   60.69    7.10
  10 -16   0   53.89    6.80
 -10 -16   0   60.99    6.80
 -10  16   0   63.99    7.20
 -10  16   0   49.40    6.10
  10  16   0   63.89    7.10
  10  16   0   51.59    6.00
  12 -16   0   28.40    6.60
 -12 -16   0   23.10    4.90
  12 -16   0   22.60    5.80
 -12 -16   0   19.50    5.20
 -12  16   0   26.80    5.50
 -12  16   0   26.10    5.70
  12  16   0   26.20    5.80
  12  16   0   21.40    5.30
  14 -16   0   19.60    5.70
 -14 -16   0   22.60    5.20
 -14  16   0   24.60    6.00
  14  16   0   23.90    5.90
 -16 -16   0   29.60    6.90
  16 -16   0   30.20    7.30
 -16  16   0   20.10    6.10
  16  16   0   35.20    7.30
 -18 -16   0   -4.00    5.10
  18 -16   0   -0.20    7.00
  18 -16   0    2.20    7.60
 -18 -16   0   -0.50    6.40
 -18  16   0    3.40    7.00
 -18  16   0   -0.10    5.90
  18  16   0    5.70    7.30
  18  16   0    1.90    6.20
  -1 -17   0   28.10    4.80
   1 -17   0   31.10    5.30
  -1 -17   0   36.90    5.70
   1 -17   0   40.20    5.70
  -1  17   0   41.70    5.50
  -1  17   0   35.50    5.10
   1  17   0   29.10    4.80
   1  17   0   37.50    5.60
   3 -17   0   -0.90    4.30
  -3 -17   0    0.00    3.70
  -3 -17   0    0.50    3.60
   3 -17   0   -0.50    3.80
   3  17   0    0.40    3.70
  -3  17   0    2.10    3.70
  -3  17   0   -0.10    3.60
   3  17   0    0.10    3.70
  -5 -17   0   30.70    5.30
   5 -17   0   26.50    5.60
  -5 -17   0   21.20    4.50
   5 -17   0   24.50    5.30
   5  17   0   19.90    4.50
  -5  17   0   31.80    5.50
   5  17   0   27.20    5.30
  -5  17   0   19.70    4.40
  -7 -17   0    4.40    4.00
   7 -17   0    2.20    4.30
   7 -17   0   -0.80    4.70
  -7 -17   0   -3.40    3.70
  -7  17   0    2.00    4.30
   7  17   0    2.20    4.30
   7  17   0    0.00    4.00
  -7  17   0   -1.10    4.20
   9 -17   0   60.49    7.10
  -9 -17   0   52.29    6.20
  -9 -17   0   54.99    6.50
   9 -17   0   50.89    6.90
  -9  17   0   47.60    6.40
   9  17   0   51.59    7.00
   9  17   0   50.49    6.60
  -9  17   0   55.79    6.90
  11 -17   0   41.40    6.20
 -11 -17   0   48.50    5.90
  11 -17   0   55.89    7.00
 -11 -17   0   49.80    6.30
 -11  17   0   46.90    6.30
  11  17   0   64.89    7.90
  11  17   0   43.30    6.00
 -11  17   0   51.19    6.40
 -13 -17   0   64.49    7.10
  13  17   0   76.19    7.90
 -13  17   0   65.59    7.10
 -15 -17   0    3.20    5.80
 -15 -17   0    5.10    4.70
  15 -17   0    5.00    6.60
  15  17   0    1.30    6.40
 -15  17   0    3.00    5.50
 -15  17   0   20.10    6.70
  15  17   0    8.30    5.70
 -17 -17   0    7.70    6.60
  17 -17   0    7.50    7.60
  17 -17   0   13.00    8.10
 -17 -17   0    2.40    5.50
 -17  17   0    7.90    6.30
  17  17   0   11.20    7.10
  17  17   0    5.30    6.60
 -17  17   0   11.90    7.20
   0 -18   0   -1.40    3.80
   0 -18   0    2.70    4.40
   0  18   0   -0.30    3.80
   0  18   0    0.90    3.70
   2 -18   0   58.99    6.90
   2 -18   0   61.39    6.20
  -2 -18   0   62.29    6.30
  -2 -18   0   58.39    6.50
  -2  18   0   63.09    6.10
   2  18   0   61.79    6.30
  -2  18   0   64.69    6.20
   2  18   0   63.69    6.20
  -4 -18   0   52.99    6.20
  -4 -18   0   57.59    6.80
   4 -18   0   72.49    7.20
   4 -18   0   60.09    6.80
   4  18   0   54.49    6.70
  -4  18   0   55.09    6.70
   4  18   0   53.29    6.40
  -4  18   0   52.89    6.50
  -6 -18   0   11.50    4.60
  -6 -18   0   11.80    4.60
   6 -18   0   16.20    5.40
   6 -18   0   13.30    5.40
  -6  18   0   12.50    4.50
   6  18   0   13.60    4.70
   6  18   0   12.30    4.80
  -6  18   0   12.10    5.00
  -8 -18   0    1.50    4.30
   8 -18   0    3.90    5.30
   8 -18   0    1.80    4.80
  -8 -18   0    3.80    4.50
   8  18   0    3.20    4.60
   8  18   0    3.90    4.90
  -8  18   0   -1.50    4.50
  -8  18   0    0.70    4.50
 -10 -18   0    0.00    4.00
  10 -18   0    1.30    5.40
 -10  18   0   -0.60    4.90
  10  18   0   -0.30    4.50
 -12 -18   0    5.40    5.10
  12 -18   0    7.10    6.10
 -12  18   0   10.10    5.60
  12  18   0    4.30    5.70
 -14 -18   0    6.40    6.20
  14 -18   0   12.40    7.30
  14 -18   0    6.70    6.40
 -14 -18   0    2.80    4.80
 -14  18   0    5.50    5.60
  14  18   0    3.40    6.20
  14  18   0    5.10    5.40
 -14  18   0   10.00    6.60
  -1 -19   0   14.90    5.00
   1 -19   0   14.20    5.10
   1 -19   0   16.20    5.60
  -1 -19   0   20.50    5.70
  -1  19   0   11.30    4.60
  -1  19   0   17.00    5.00
   1  19   0   17.60    5.30
   1  19   0   15.20    4.80
  -3 -19   0   16.30    5.20
   3 -19   0   15.70    5.20
   3 -19   0   18.20    5.60
  -3 -19   0   10.40    4.80
   3  19   0    5.70    4.20
  -3  19   0   13.20    4.50
   3  19   0   19.50    5.20
  -3  19   0   17.00    5.10
   5 -19   0   19.10    4.70
  -5 -19   0   14.80    4.20
  -5 -19   0    4.60    4.90
   5 -19   0    1.60    5.10
   5  19   0   15.40    4.30
  -5  19   0   12.20    3.80
  -5  19   0    1.80    4.80
   7 -19   0   22.50    5.10
  -7 -19   0   19.90    5.40
   7 -19   0   21.90    6.10
  -7 -19   0   30.00    5.10
   7  19   0   11.40    5.30
  -7  19   0   15.40    6.00
  -7  19   0   19.40    4.40
   7  19   0   33.30    5.40
   9 -19   0    6.20    5.70
  -9 -19   0    9.80    5.30
   9  19   0   13.20    6.50
  -9  19   0    7.00    5.00
 -11 -19   0   20.80    6.00
  11 -19   0   19.30    6.80
  11 -19   0   20.40    6.80
 -11 -19   0   22.70    6.00
  11  19   0   14.30    6.00
 -11  19   0   20.00    6.00
  11  19   0   18.90    6.80
 -11  19   0   20.70    6.60
  13 -19   0   -0.10    6.70
  13 -19   0   -2.70    6.10
 -13 -19   0    1.30    5.70
 -13 -19   0    0.60    4.80
  13  19   0    2.50    5.90
 -13  19   0    5.10    6.40
  13  19   0    1.70    6.20
 -13  19   0    2.80    6.10
   0 -20   0   23.40    5.30
   0 -20   0   27.50    5.60
   0  20   0   19.50    4.70
   0  20   0   25.50    5.10
   2 -20   0   51.89    7.00
  -2 -20   0   40.10    6.10
   2 -20   0   61.69    6.40
  -2 -20   0   72.99    7.10
   2  20   0   68.49    6.90
  -2  20   0   42.70    6.30
  -2  20   0   63.99    6.20
   4 -20   0   30.10    7.00
  -4 -20   0   23.50    5.60
   4  20   0   32.40    6.10
  -4  20   0   27.70    5.90
   6 -20   0   18.40    5.00
  -6 -20   0    4.50    5.00
   6 -20   0    6.10    6.20
  -6 -20   0   19.60    4.80
   6  20   0    6.90    5.60
   6  20   0   17.40    4.60
  -6  20   0   -2.80    4.80
  -6  20   0   11.70    4.40
   8 -20   0   10.90    6.70
  -8 -20   0   13.90    5.70
   8 -20   0    7.00    6.30
  -8 -20   0   11.20    5.30
  -8  20   0    8.80    5.90
   8  20   0    8.00    5.40
  -8  20   0    5.60    5.20
   8  20   0    7.60    6.30
 -10 -20   0   14.50    5.90
  10 -20   0    4.80    6.10
 -10 -20   0    6.90    5.30
  10 -20   0   13.70    6.70
  10  20   0    8.00    6.30
 -10  20   0    3.10    5.90
  10  20   0    7.00    5.60
 -10  20   0    5.70    5.70
   1 -21   0  129.39   10.40
  -1 -21   0  127.99   10.20
   1 -21   0  127.79    9.60
  -1 -21   0  124.19    9.80
  -1  21   0  129.89    9.50
   1  21   0  124.39    9.40
  -1  21   0  126.09    9.30
   1  21   0  128.39    9.60
  -3 -21   0   23.60    5.90
  -3 -21   0   16.20    5.70
   3 -21   0   17.10    6.00
   3 -21   0   19.40    6.30
  -3  21   0   19.30    5.60
   3  21   0   17.00    5.30
  -3  21   0   15.60    5.20
   3  21   0   26.10    6.10
  -5 -21   0   42.70    6.90
   5 -21   0   58.19    7.90
  -5 -21   0   46.90    6.80
   5 -21   0   35.10    7.00
   5  21   0   39.00    6.30
   5  21   0   42.80    7.00
  -5  21   0   47.00    7.40
  -5  21   0   29.30    6.00
   7 -21   0    3.50    6.70
  -7 -21   0    2.30    5.50
   7 -21   0    5.30    6.20
  -7 -21   0    8.10    5.90
   7  21   0    1.40    5.60
  -7  21   0    3.80    5.80
   7  21   0    7.00    6.70
  -7  21   0    1.80    5.50
  26   0  -1    1.50    7.90
 -26   0   1    4.00    6.50
  24   0  -1    3.50    6.40
 -24   0   1   -3.50    5.10
 -24   0   1   -1.80    6.00
  24   0  -1    5.40    7.10
 -22   0   1    0.50    5.80
 -22   0   1   -1.00    4.70
  22   0  -1   -6.00    5.50
  22   0  -1    1.40    6.40
 -20   0   1   18.10    4.40
  20   0  -1    2.00    5.00
  20   0  -1   23.70    4.80
 -20   0   1   -1.90    4.10
 -18   0   1    1.30    3.70
 -18   0   1    0.70    3.70
  18   0  -1   -0.60    4.30
  18   0  -1   -1.70    4.20
 -16   0   1    0.30    2.80
  16   0  -1    0.80    3.40
 -16   0   1    0.50    3.20
  16   0  -1    1.20    3.20
 -14   0   1    0.30    2.50
 -14   0   1    0.30    2.30
  14   0  -1    1.10    2.60
  14   0  -1    0.00    2.40
  12   0  -1    0.00    0.20
  12   0  -1   -1.50    2.30
 -12   0   1    0.00    0.20
 -12   0   1    0.10    2.20
 -10   0   1    0.80    1.90
  10   0  -1    1.20    1.90
  -8   0   1    2.40    1.70
  -8   0   1    1.50    1.70
   8   0  -1    1.20    1.60
   8   0  -1    1.20    1.70
  -6   0   1    1.00    1.40
  -6   0   1   -1.00    1.50
   6   0  -1   -0.50    1.40
   6   0  -1   -0.30    1.40
  -4   0   1    3.10    1.40
  -4   0   1    2.20    1.20
   4   0  -1    2.60    1.30
   4   0  -1    3.10    1.30
   2   0  -1    0.00    0.10
  -2   0   1    0.00    0.10
   2   0  -1    0.30    0.30
  -2   0   1    0.00    0.40
   0   0   1    0.00    0.30
  -2   0  -1    1.40    1.00
   2   0   1    2.70    1.20
  -2   0  -1    0.70    1.00
   2   0   1    1.40    1.00
  -4   0  -1    1.10    1.50
   4   0   1    0.00    1.60
  -4   0  -1    1.30    1.60
   4   0   1    0.90    1.70
   6   0   1    0.40    1.60
  -6   0  -1   -0.60    1.60
  -6   0  -1   -1.40    1.40
   6   0   1   -1.50    1.70
  10   0   1   23.60    3.00
  12   0   1   -1.10    2.60
 -12   0  -1    0.70    2.60
  12   0   1    0.80    2.70
 -12   0  -1   -0.40    2.20
 -14   0  -1   -0.40    2.80
 -14   0  -1    0.90    2.70
  14   0   1   -1.50    3.20
  14   0   1   -0.30    3.00
  16   0   1    2.20    3.90
 -16   0  -1    1.50    3.50
 -16   0  -1   -0.10    3.40
  16   0   1    0.80    3.90
 -18   0  -1    4.40    4.10
 -18   0  -1    4.50    4.60
  18   0   1    8.40    5.10
  18   0   1    4.60    4.70
  20   0   1    2.50    6.00
 -20   0  -1    0.40    5.80
 -20   0  -1   -0.50    5.10
  20   0   1   -0.60    6.10
  22   0   1    1.60    6.70
  22   0   1    1.20    7.00
 -22   0  -1    0.10    6.30
 -22   0  -1    1.80    5.50
 -26   0  -1    3.70    8.40
 -26   0  -1    0.70    7.20
  26   0   1   -0.60    9.20
  26   0   1    6.80    8.40
 -27  -1   1    7.70    6.50
  27  -1  -1   10.90    9.10
 -27  -1   1   12.00    8.40
  27  -1  -1   14.30    9.90
 -27   1   1   13.10    7.60
  27   1  -1    6.50    8.00
 -27   1   1   14.50    8.30
  27   1  -1   10.20    9.50
  25  -1  -1   -4.20    7.70
 -25  -1   1   -7.80    4.10
  25  -1  -1  -11.10    5.00
 -25  -1   1    1.70    6.70
 -25   1   1   -0.90    6.60
 -25   1   1   -0.70    4.60
  25   1  -1    1.50    7.50
 -23  -1   1    1.60    5.30
 -23  -1   1    1.00    6.40
  23  -1  -1   -3.40    6.60
  23  -1  -1    1.90    6.50
  23   1  -1    0.10    6.30
  23   1  -1   -4.70    6.90
 -23   1   1    0.90    5.50
 -23   1   1    1.70    6.00
 -21  -1   1   23.40    5.60
 -21  -1   1   28.70    5.80
  21  -1  -1   28.40    6.50
  21  -1  -1   27.60    6.50
 -21   1   1   14.90    5.00
  21   1  -1   26.30    6.40
 -21   1   1   24.00    5.70
  21   1  -1   26.00    6.20
 -19  -1   1   47.40    5.90
  19  -1  -1   49.70    6.40
  19   1  -1   48.50    6.40
 -19   1   1   45.70    5.50
  17  -1  -1  158.38    8.30
 -17  -1   1  153.48    7.70
  17  -1  -1  158.78    7.90
 -17  -1   1  169.18    8.20
  17   1  -1  160.68    7.90
  17   1  -1  156.18    8.20
 -17   1   1  150.88    7.70
 -17   1   1  159.48    7.90
  15  -1  -1  157.18    7.20
 -15  -1   1  158.78    7.30
 -15  -1   1  155.78    7.10
  15  -1  -1  151.78    7.10
 -15   1   1  152.48    7.10
  15   1  -1  147.99    7.10
 -15   1   1  150.48    7.00
  15   1  -1  156.48    7.30
  13  -1  -1  504.35   17.50
 -13  -1   1  513.35   17.50
  13  -1  -1  511.45   17.40
 -13  -1   1  514.35   17.40
  13   1  -1  513.85   17.40
 -13   1   1  519.25   17.40
  13   1  -1  506.05   17.40
 -13   1   1  509.45   17.40
  11  -1  -1  106.99    5.30
  11  -1  -1   95.99    5.20
 -11  -1   1  118.89    5.30
 -11  -1   1   98.59    5.20
 -11   1   1  108.89    5.10
 -11   1   1   96.79    5.10
  11   1  -1  107.89    5.20
  11   1  -1  102.69    5.20
  -9  -1   1 1174.78   37.10
   9  -1  -1 1173.78   37.10
   9  -1  -1 1172.78   37.10
  -9  -1   1 1159.18   37.10
  -9   1   1 1185.38   37.10
   9   1  -1 1139.29   37.10
  -9   1   1 1208.58   37.10
   9   1  -1 1157.48   37.10
  -7  -1   1  781.82   25.30
   7  -1  -1  792.72   25.40
  -7  -1   1  803.22   25.40
   7  -1  -1  799.72   25.40
   7   1  -1  797.22   25.40
  -7   1   1  797.72   25.40
  -7   1   1  822.22   25.40
   7   1  -1  791.12   25.40
   5  -1  -1   -0.10    1.40
   5  -1  -1    0.70    1.60
  -5  -1   1    0.20    1.30
  -5  -1   1   -0.30    1.50
  -5   1   1   -0.20    1.40
  -5   1   1    1.00    1.60
   5   1  -1    0.50    1.50
   5   1  -1    0.50    1.40
  -3  -1   1  236.38    7.60
   3  -1  -1  243.28    7.60
  -3  -1   1  238.48    7.60
   3  -1  -1  234.28    7.60
  -3   1   1  236.78    7.60
   3   1  -1  238.98    7.60
   3   1  -1  226.58    7.60
  -3   1   1  232.18    7.60
   1   1  -1    3.30    0.40
  -1  -1  -1  878.11   27.90
   1  -1   1  898.61   27.90
  -1  -1  -1  901.31   27.90
  -1   1  -1  897.61   27.90
   1   1   1  908.61   27.90
   1   1   1  892.41   27.90
  -1   1  -1  900.11   27.90
  -3  -1  -1  311.27   10.20
  -3  -1  -1  313.07   10.10
   3  -1   1  305.27   10.20
   3  -1   1  308.97   10.10
  -3   1  -1  310.37   10.20
   3   1   1  304.47   10.10
  -3   1  -1  307.57   10.20
   3   1   1  306.07   10.10
  -5  -1  -1   49.80    3.00
   5  -1   1   51.89    3.20
  -5  -1  -1   46.60    2.80
   5  -1   1   53.09    3.10
   5   1   1   48.40    2.90
  -5   1  -1   49.99    3.00
   5   1   1   49.10    3.10
  -5   1  -1   52.59    3.10
   7  -1   1    1.50    2.10
  -7  -1  -1    1.90    1.80
  -7  -1  -1    2.20    1.70
   7  -1   1    0.80    1.80
  -7   1  -1    2.30    1.80
   7   1   1    1.90    1.70
   7   1   1    1.50    1.90
  -7   1  -1    2.80    2.00
  -9  -1  -1  729.43   23.70
  -9  -1  -1  742.13   23.80
   9  -1   1  706.63   23.70
   9  -1   1  737.83   23.90
  -9   1  -1  766.02   23.90
   9   1   1  686.43   23.70
  -9   1  -1  755.82   23.80
   9   1   1  725.23   23.80
 -11  -1  -1  423.96   14.10
 -11  -1  -1  392.16   14.10
  11  -1   1  375.86   14.00
  11  -1   1  414.46   14.10
 -11   1  -1  388.96   14.10
  11   1   1  425.16   14.20
 -11   1  -1  423.56   14.10
  11   1   1  388.06   14.10
 -13  -1  -1   27.50    3.80
  13  -1   1   23.70    3.60
  13  -1   1   30.10    4.00
 -13  -1  -1   25.30    3.50
 -13   1  -1   22.50    3.30
  13   1   1   30.90    4.00
 -13   1  -1   35.70    4.10
  13   1   1   33.40    4.10
 -15  -1  -1   52.09    5.40
  15  -1   1   53.29    5.60
 -15  -1  -1   54.69    5.30
  15  -1   1   50.79    5.60
  15   1   1   51.89    5.50
 -15   1  -1   53.29    5.30
  15   1   1   53.59    5.50
 -15   1  -1   55.09    5.20
 -17  -1  -1   65.09    6.50
  17  -1   1   70.79    6.40
  17   1   1   69.59    6.20
 -17   1  -1   71.99    6.30
  21  -1   1   10.60    6.60
  21  -1   1   18.70    6.50
 -21  -1  -1   15.00    5.60
 -21  -1  -1   11.30    6.40
 -21   1  -1   12.70    6.00
  21   1   1   12.30    6.60
 -21   1  -1   13.90    5.50
  21   1   1   10.10    6.70
 -23  -1  -1    4.50    7.00
  23  -1   1    4.40    7.90
  23  -1   1   19.30    7.50
 -23  -1  -1   13.50    6.20
  23   1   1    3.80    7.80
  23   1   1   22.50    7.40
 -23   1  -1   10.40    6.30
 -23   1  -1    2.20    7.10
  25  -1   1   41.40    9.10
 -25  -1  -1   -1.40    6.60
  25  -1   1    1.20    7.80
 -25  -1  -1   31.80    7.60
  25   1   1    1.50    8.10
 -25   1  -1    1.20    6.50
 -25   1  -1   31.40    8.00
  25   1   1   40.20    8.50
 -26  -2   1    5.10    6.30
  26  -2  -1    2.30    8.10
  26   2  -1    3.40    7.70
 -26   2   1   -1.10    6.60
  24  -2  -1   -6.10    6.40
  24  -2  -1    0.70    7.30
 -24  -2   1    1.70    5.40
 -24  -2   1   -1.00    6.70
  24   2  -1    2.00    7.40
  24   2  -1    0.70    6.40
 -24   2   1   -2.70    5.40
 -24   2   1   -2.60    5.40
  22  -2  -1   82.19    8.90
  22  -2  -1   65.79    7.60
 -22  -2   1   66.29    7.90
 -22  -2   1   69.59    7.60
  22   2  -1   60.69    7.60
 -22   2   1   56.49    7.10
 -22   2   1   60.39    7.60
  22   2  -1   68.59    8.40
  20  -2  -1    5.00    5.30
 -20  -2   1    7.10    4.50
  20   2  -1   10.50    5.20
 -20   2   1    5.00    4.70
 -18  -2   1   88.99    6.50
 -18  -2   1   96.69    6.60
  18  -2  -1   92.69    7.30
  18  -2  -1   85.89    6.50
  18   2  -1   93.89    6.90
  18   2  -1   88.69    6.60
 -18   2   1   86.89    6.70
 -18   2   1   83.49    6.30
 -16  -2   1    8.90    3.50
 -16  -2   1    5.70    3.60
  16  -2  -1    7.70    3.50
  16  -2  -1    8.00    3.60
 -16   2   1    7.40    3.30
  16   2  -1    4.80    3.60
  16   2  -1    9.90    3.80
 -16   2   1    6.60    3.20
 -14  -2   1   36.60    3.90
  14  -2  -1   34.30    3.90
 -14  -2   1   32.10    3.70
  14  -2  -1   33.50    3.90
 -14   2   1   33.70    3.80
  14   2  -1   23.10    3.30
 -14   2   1   29.50    3.70
  14   2  -1   33.10    3.80
  12  -2  -1  225.18    8.80
 -12  -2   1  237.18    9.00
 -12   2   1  231.08    8.80
  12   2  -1  226.08    8.90
   8  -2  -1  826.22   26.90
  -8  -2   1  847.02   26.90
  -8  -2   1  816.02   26.90
   8  -2  -1  855.01   27.00
  -8   2   1  845.42   26.90
   8   2  -1  855.61   26.90
   8   2  -1  849.72   26.90
  -8   2   1  843.72   26.90
  -6  -2   1 1349.77   41.50
  -6  -2   1 1289.27   41.50
   6  -2  -1 1313.97   41.50
   6  -2  -1 1347.37   41.50
   6   2  -1 1329.07   41.50
  -6   2   1 1345.67   41.50
   6   2  -1 1295.77   41.50
   4  -2  -1 1829.12   57.29
   4  -2  -1 1822.82   57.29
  -4  -2   1 1841.92   57.29
  -4  -2   1 1860.01   57.29
  -4   2   1 1806.32   57.29
   4   2  -1 1881.01   57.29
  -4   2   1 1874.71   57.29
   4   2  -1 1842.02   57.39
  -2  -2   1   15.70    1.20
   2  -2  -1   15.40    1.30
   2  -2  -1   15.70    1.30
  -2  -2   1   16.70    1.40
   2   2  -1   15.90    1.30
   2   2  -1   14.70    1.30
  -2   2   1   14.90    1.30
  -2   2   1   15.00    1.30
   0  -2   1  251.17    8.20
   0  -2   1  251.37    8.20
   0  -2  -1  258.37    8.20
   0  -2  -1  251.97    8.20
   0   2  -1  259.37    8.30
   0   2   1  256.27    8.20
   0   2  -1  262.37    8.30
   0   2   1  259.47    8.20
   2  -2   1   17.60    1.90
  -2  -2  -1   15.40    1.70
   2  -2   1   19.20    2.00
  -2  -2  -1   12.10    1.60
  -2   2  -1   13.70    1.70
   2   2   1   13.30    1.60
   4  -2   1  281.67    9.50
  -4  -2  -1  284.57    9.50
  -4  -2  -1  280.27    9.40
   4  -2   1  265.97    9.50
   4   2   1  286.37    9.50
   4   2   1  284.47    9.50
  -4   2  -1  281.87    9.50
  -4   2  -1  284.27    9.50
   6  -2   1  384.66   13.10
  -6  -2  -1  390.06   13.10
  -6  -2  -1  387.56   13.10
   6  -2   1  399.26   13.20
   6   2   1  395.86   13.10
  -6   2  -1  398.16   13.10
   6   2   1  397.36   13.10
  -6   2  -1  393.56   13.10
   8  -2   1   45.60    3.60
  -8  -2  -1   43.00    3.20
  -8   2  -1   42.80    3.50
   8   2   1   41.50    3.30
 -12  -2  -1  562.54   19.00
 -12  -2  -1  572.64   19.10
  12  -2   1  561.44   19.10
  12  -2   1  554.84   19.10
  12   2   1  562.84   19.10
 -12   2  -1  556.74   19.00
  12   2   1  548.15   18.90
 -12   2  -1  558.14   19.00
 -14  -2  -1    5.70    3.10
  14  -2   1    6.90    3.50
  14  -2   1    5.30    3.50
 -14  -2  -1    7.60    3.30
 -14   2  -1    6.50    3.10
 -14   2  -1    5.20    3.10
  14   2   1    3.10    3.30
  14   2   1    7.30    3.50
 -16  -2  -1   60.09    6.10
  16  -2   1   61.69    6.10
 -16  -2  -1   56.39    5.70
  16  -2   1   53.29    6.20
  16   2   1   52.99    5.50
 -16   2  -1   57.09    5.90
 -16   2  -1   56.29    5.80
  16   2   1   55.19    6.20
 -18  -2  -1   63.29    6.40
 -18   2  -1   46.80    5.40
 -20  -2  -1   29.80    5.90
  20  -2   1   39.30    7.10
  20  -2   1   40.10    7.10
 -20  -2  -1   31.70    6.70
 -20   2  -1   39.20    6.50
 -20   2  -1   27.10    6.00
  20   2   1   29.20    7.10
  20   2   1   21.70    6.00
  22  -2   1    3.10    6.60
  22  -2   1    0.60    7.10
 -22  -2  -1    0.30    5.60
 -22  -2  -1    1.70    6.50
 -22   2  -1    0.60    5.70
  22   2   1    1.00    6.80
  22   2   1    1.30    6.70
 -22   2  -1   -2.30    5.30
  24  -2   1   87.19   10.20
 -24  -2  -1   66.09    8.50
  24   2   1   67.99    8.70
 -24   2  -1   79.09    9.40
  26  -2   1    1.60    8.80
 -26  -2  -1    2.60    8.80
  26  -2   1    1.50    9.50
 -26  -2  -1   -0.20    6.80
  26   2   1   -0.70    8.10
 -26   2  -1    2.40    8.40
  26   2   1   -9.20    9.50
  27  -3  -1   13.00   10.00
 -27  -3   1    7.70    8.40
  27  -3  -1   10.20    8.50
 -27  -3   1    6.50    6.80
  27   3  -1    3.80    9.80
 -27   3   1    7.40    7.90
  27   3  -1   11.70    8.40
 -25  -3   1    3.10    6.80
  25  -3  -1    2.40    8.60
  25   3  -1    1.10    7.60
 -25   3   1    6.00    6.50
 -23  -3   1   62.59    7.50
  23  -3  -1   52.59    8.20
  23  -3  -1   57.29    7.70
 -23  -3   1   45.60    7.00
  23   3  -1   65.09    8.30
  23   3  -1   42.20    7.70
 -23   3   1   36.90    6.40
 -21  -3   1   36.80    5.70
 -21  -3   1   37.70    6.40
  21  -3  -1   43.10    6.70
  21  -3  -1   36.50    6.80
  21   3  -1   34.30    6.30
 -21   3   1   27.20    5.60
 -21   3   1   37.10    6.00
  21   3  -1   36.20    6.50
 -19  -3   1  114.09    6.60
  19   3  -1   79.89    7.90
  19   3  -1  119.79    6.90
 -19   3   1   82.09    7.30
 -17  -3   1    8.70    3.70
  17  -3  -1    8.90    4.00
  17  -3  -1    8.10    4.00
 -17  -3   1    8.40    3.90
  17   3  -1    7.60    3.80
 -17   3   1    7.30    3.60
  17   3  -1    5.70    3.90
 -17   3   1    5.70    3.60
 -15  -3   1    2.50    3.00
  15  -3  -1    2.90    3.20
  15  -3  -1    5.70    3.50
 -15  -3   1    3.60    3.20
 -15   3   1    4.30    3.00
 -15   3   1    3.70    3.10
  15   3  -1    1.30    2.90
  15   3  -1    4.30    3.10
 -13  -3   1  295.27   11.10
  13  -3  -1  299.87   11.20
  13  -3  -1  297.97   11.20
 -13  -3   1  307.17   11.20
  13   3  -1  297.57   11.10
 -13   3   1  307.97   11.20
  13   3  -1  287.77   11.10
 -13   3   1  305.87   11.20
 -11  -3   1   36.80    3.20
  11  -3  -1   25.90    3.20
  11  -3  -1   44.30    3.10
 -11  -3   1   30.70    3.40
  11   3  -1   42.50    3.30
 -11   3   1   38.00    3.10
  11   3  -1   27.20    3.40
   9  -3  -1  135.09    5.80
  -9  -3   1  134.19    5.90
   9  -3  -1  146.09    5.60
  -9  -3   1  144.89    5.70
   9   3  -1  131.49    5.70
  -9   3   1  157.78    5.70
   9   3  -1  142.29    5.70
  -9   3   1  132.79    5.80
  -7  -3   1 1496.55   46.80
  -7  -3   1 1519.45   46.80
   7  -3  -1 1478.55   46.80
   7  -3  -1 1464.75   46.70
   7   3  -1 1486.15   46.80
   7   3  -1 1500.45   46.80
  -7   3   1 1477.45   46.80
  -7   3   1 1489.65   46.70
   5  -3  -1   97.39    3.90
   5  -3  -1   94.09    4.00
  -5  -3   1   95.09    4.00
  -5  -3   1   93.79    3.90
   5   3  -1   95.19    4.00
  -5   3   1   96.79    4.10
   5   3  -1   93.19    3.90
  -5   3   1   95.79    3.90
  -3  -3   1 1607.44   52.09
  -3  -3   1 1734.23   52.09
   3  -3  -1 1683.03   52.09
   3  -3  -1 1692.93   52.09
   3   3  -1 1655.53   52.09
  -3   3   1 1681.43   52.09
   3   3  -1 1688.53   52.09
  -3   3   1 1652.13   52.09
  -1  -3   1 1463.05   45.80
   1  -3  -1 1482.25   45.80
  -1  -3   1 1475.35   45.80
   1  -3  -1 1464.75   45.80
   1   3  -1 1467.55   45.80
  -1   3   1 1485.55   45.80
  -1   3   1 1448.96   45.80
   1   3  -1 1492.95   45.80
  -1  -3  -1 3975.60  126.89
   1  -3   1 4108.39  126.89
   1  -3   1 4209.68  126.89
  -1  -3  -1 4241.58  126.89
   1   3   1 4070.29  126.89
   1   3   1 4052.09  126.89
  -1   3  -1 4056.19  126.89
  -1   3  -1 4103.09  126.89
  -3  -3  -1   20.50    2.20
   3  -3   1   18.80    2.40
   3  -3   1   19.00    2.40
  -3  -3  -1   21.50    2.00
  -3   3  -1   19.40    2.20
   3   3   1   20.70    2.20
   3   3   1   20.90    2.30
  -3   3  -1   18.40    2.30
  -5  -3  -1   20.40    2.20
   5  -3   1   21.40    2.30
   5  -3   1   18.50    2.30
  -5  -3  -1   16.20    2.00
  -5   3  -1   20.80    2.40
   5   3   1   18.20    2.20
  -5   3  -1   21.30    2.30
   5   3   1   18.50    2.10
   7  -3   1  122.49    5.20
  -7  -3  -1  112.39    4.90
   7  -3   1  108.99    5.00
  -7  -3  -1  121.99    5.10
  -7   3  -1  108.59    5.00
   7   3   1  117.29    5.10
   7   3   1  112.99    5.00
  -7   3  -1  121.59    5.10
  -9  -3  -1  613.54   20.60
   9  -3   1  615.84   20.70
  -9  -3  -1  618.94   20.60
   9  -3   1  647.44   20.80
  -9   3  -1  641.34   20.70
   9   3   1  618.14   20.60
   9   3   1  620.74   20.70
 -11  -3  -1   33.40    3.70
 -11  -3  -1   37.00    3.80
  11  -3   1   38.80    4.10
  11  -3   1   39.00    4.10
 -11   3  -1   30.60    3.80
  11   3   1   31.20    3.60
 -11   3  -1   34.50    3.70
  11   3   1   35.60    3.90
  13  -3   1    5.10    3.20
 -13  -3  -1    6.50    3.00
 -13  -3  -1    4.50    3.00
  13  -3   1    5.70    3.50
 -13   3  -1    7.10    2.80
  13   3   1    6.80    3.10
 -13   3  -1    8.00    3.20
  13   3   1    7.30    3.20
 -15  -3  -1  102.09    6.70
 -15  -3  -1  100.59    6.30
  15  -3   1   99.79    6.30
  15  -3   1  102.49    6.40
  15   3   1   99.49    6.90
 -15   3  -1  103.09    6.20
 -15   3  -1  105.09    6.20
  15   3   1  105.29    6.70
 -17  -3  -1   12.90    4.50
  17  -3   1   15.00    5.20
  17   3   1   12.50    4.80
 -17   3  -1   14.20    4.50
 -19  -3  -1  321.37   13.70
 -19  -3  -1  303.97   13.20
  19  -3   1  290.77   13.60
  19  -3   1  308.77   13.50
 -19   3  -1  286.37   13.10
 -19   3  -1  299.77   12.90
  19   3   1  309.87   13.50
  19   3   1  300.37   13.70
 -21  -3  -1    3.30    6.20
  21  -3   1   -0.30    6.40
 -21  -3  -1   -1.00    5.00
  21  -3   1    3.80    6.60
  21   3   1   -0.50    6.00
 -21   3  -1   -1.70    5.50
  21   3   1    3.40    6.70
 -23  -3  -1   19.00    7.50
  23  -3   1   15.60    8.50
  23   3   1   14.60    8.10
 -23   3  -1   13.80    7.10
  25  -3   1   18.00    9.40
 -25  -3  -1   24.30    8.80
  25  -3   1   16.90    8.70
 -25  -3  -1   11.10    7.00
  25   3   1   23.00    8.50
  25   3   1   16.30    9.50
 -25   3  -1   17.80    7.70
 -26  -4   1  115.29    9.90
  26  -4  -1  107.49   10.20
  26   4  -1  123.29   10.70
 -26   4   1   96.09    9.10
 -24  -4   1    7.00    5.70
  24  -4  -1   12.90    8.30
  24  -4  -1   11.10    7.60
 -24  -4   1    8.30    6.70
  24   4  -1    9.40    7.80
  24   4  -1    9.10    7.30
 -24   4   1    8.50    6.50
 -24   4   1   12.90    6.40
  22  -4  -1   80.09    9.10
  22  -4  -1   72.19    8.10
 -22  -4   1   54.79    6.80
 -22  -4   1   55.79    7.10
 -22   4   1   59.09    7.20
 -22   4   1   67.79    7.60
  22   4  -1   48.10    7.30
  22   4  -1   76.09    8.30
 -20  -4   1   55.59    6.70
  20  -4  -1   77.89    6.60
  20  -4  -1   63.09    7.80
  20   4  -1   59.99    7.00
  20   4  -1   92.19    6.90
 -20   4   1   81.39    6.00
  18  -4  -1    0.30    4.40
 -18  -4   1   -2.60    4.30
 -18   4   1    0.40    3.90
  18   4  -1   -0.90    4.60
  16  -4  -1   -1.40    3.70
 -16  -4   1    3.20    3.40
 -16  -4   1    1.20    3.30
  16  -4  -1    3.90    4.00
  16   4  -1    1.60    3.40
  16   4  -1    3.40    3.50
 -16   4   1   -0.10    3.60
  14  -4  -1   13.60    3.30
 -14  -4   1   11.80    3.30
  14  -4  -1   12.80    3.40
 -14  -4   1   12.00    3.00
 -14   4   1   14.70    3.40
  14   4  -1   10.50    3.20
 -14   4   1   13.30    3.10
  14   4  -1   11.10    3.00
  12  -4  -1   30.40    3.60
  12  -4  -1   35.70    3.80
 -12  -4   1   32.20    3.80
 -12  -4   1   30.60    3.40
  12   4  -1   29.60    3.40
  12   4  -1   38.80    3.90
 -12   4   1   31.90    3.90
 -12   4   1   30.40    3.40
 -10  -4   1    1.00    2.40
  10  -4  -1    0.20    2.40
 -10  -4   1    0.90    2.10
  10  -4  -1    1.10    2.40
  10   4  -1    2.30    2.30
  10   4  -1    0.00    2.10
 -10   4   1    1.00    2.50
 -10   4   1    1.00    2.30
  -8  -4   1    6.60    2.10
   8  -4  -1    9.30    2.10
   8  -4  -1   11.00    2.10
  -8  -4   1   11.10    2.00
  -8   4   1    7.90    2.20
  -8   4   1   13.00    2.10
   8   4  -1   11.50    1.90
   8   4  -1    5.50    1.90
  -6  -4   1  160.78    5.90
   6  -4  -1  147.19    5.80
  -6  -4   1  156.18    5.80
   6  -4  -1  152.68    5.90
  -6   4   1  149.19    5.80
  -6   4   1  152.28    5.80
   6   4  -1  154.48    5.90
   6   4  -1  155.18    5.80
  -4  -4   1 1264.67   39.90
   4  -4  -1 1268.87   39.90
  -4  -4   1 1261.47   39.90
   4  -4  -1 1284.67   39.90
   4   4  -1 1283.47   39.90
  -4   4   1 1285.77   39.90
   4   4  -1 1253.77   39.90
  -4   4   1 1275.47   39.90
  -2  -4   1  190.28    6.60
   2  -4  -1  185.78    6.50
  -2  -4   1  190.18    6.60
   2  -4  -1  188.68    6.50
   2   4  -1  187.58    6.60
  -2   4   1  191.88    6.60
  -2   4   1  190.48    6.60
   2   4  -1  189.28    6.50
   0  -4   1 2084.69   64.49
   0  -4  -1 2081.29   64.49
   0  -4   1 2090.09   64.59
   0  -4  -1 2098.89   64.49
   0   4  -1 2029.40   64.49
   0   4  -1 2120.69   64.59
   0   4   1 2065.09   64.49
   0   4   1 2030.20   64.49
   2  -4   1  232.78    7.90
  -2  -4  -1  226.78    7.90
   2  -4   1  235.38    8.00
  -2  -4  -1  231.38    7.90
  -2   4  -1  226.48    7.90
   2   4   1  223.68    7.80
   2   4   1  224.18    7.90
  -2   4  -1  235.08    7.90
  -4  -4  -1 2357.66   73.59
   4  -4   1 2412.66   73.59
  -4  -4  -1 2395.86   73.59
   4  -4   1 2373.96   73.59
  -4   4  -1 2357.06   73.59
  -4   4  -1 2324.67   73.59
   4   4   1 2335.77   73.59
   4   4   1 2338.37   73.59
  -6  -4  -1  200.98    7.40
   6  -4   1  200.68    7.50
   6  -4   1  193.68    7.30
  -6  -4  -1  194.68    7.30
   6   4   1  195.88    7.30
  -6   4  -1  197.98    7.40
  -6   4  -1  199.48    7.30
   6   4   1  195.48    7.40
  -8  -4  -1  372.46   12.80
   8  -4   1  362.46   13.00
   8  -4   1  389.86   13.00
  -8  -4  -1  363.16   12.90
  -8   4  -1  358.56   12.90
  -8   4  -1  390.36   13.00
   8   4   1  371.26   13.00
   8   4   1  375.26   12.80
 -10  -4  -1  623.74   20.10
  10  -4   1  582.34   20.20
 -10  -4  -1  600.64   20.10
  10  -4   1  608.34   20.20
  10   4   1  611.24   20.20
 -10   4  -1  590.64   20.20
 -10   4  -1  616.94   20.10
  10   4   1  590.44   20.10
  12  -4   1  158.88    7.30
  12  -4   1  169.58    7.60
 -12  -4  -1  165.38    7.20
 -12  -4  -1  164.98    7.50
 -12   4  -1  165.68    7.30
 -12   4  -1  162.68    7.40
  12   4   1  165.08    7.30
  12   4   1  169.48    7.60
  14  -4   1    9.00    4.00
  14  -4   1    5.50    3.50
 -14  -4  -1    6.70    3.60
 -14  -4  -1    4.70    3.40
  14   4   1    7.80    3.70
  14   4   1    6.50    3.60
 -14   4  -1    7.50    3.40
  16  -4   1  114.89    6.60
  16  -4   1   85.39    6.70
 -16  -4  -1   89.39    6.60
 -16  -4  -1  107.19    6.50
 -16   4  -1   89.99    6.50
  16   4   1  102.79    6.50
  16   4   1   86.49    6.70
  18  -4   1    5.80    5.10
 -18  -4  -1    4.70    4.90
  18   4   1    4.40    5.20
 -20  -4  -1    2.90    5.90
 -20  -4  -1   -2.60    5.20
  20  -4   1    0.60    6.20
  20  -4   1    0.50    6.50
 -20   4  -1    0.80    5.70
  20   4   1    2.90    6.00
  20   4   1   -1.60    6.30
 -22  -4  -1   10.90    6.40
  22  -4   1   22.50    7.00
 -22  -4  -1   20.30    6.50
  22  -4   1   29.50    8.40
 -22   4  -1   17.30    6.90
  22   4   1   17.30    7.10
 -22   4  -1    9.80    5.80
  22   4   1   11.60    6.70
  24  -4   1   18.30    7.90
 -24  -4  -1   18.30    7.20
  24   4   1   24.90    8.40
 -24   4  -1   13.70    6.60
 -27  -5   1    2.70    6.80
  27  -5  -1    1.60   10.40
  27  -5  -1   -9.60    8.60
 -27  -5   1   -4.90    7.50
 -27   5   1    0.80    7.00
  27   5  -1    3.50    8.30
 -27   5   1   -2.50    7.40
  27   5  -1    1.20    8.80
 -25  -5   1  103.79    9.60
  25  -5  -1  119.29   10.80
  25   5  -1  107.29   10.10
 -25   5   1   93.89    9.20
  23  -5  -1   37.30    8.60
  23  -5  -1   38.40    8.20
 -23  -5   1   35.20    7.20
 -23  -5   1   27.10    6.20
 -23   5   1   35.90    6.80
  23   5  -1   33.20    7.30
 -23   5   1   25.60    6.60
  23   5  -1   38.40    7.90
  21  -5  -1    9.10    6.20
  21  -5  -1    7.90    6.10
 -21  -5   1   11.40    5.60
 -21  -5   1    8.30    6.00
  21   5  -1   10.30    5.80
 -21   5   1    7.00    5.10
 -21   5   1    8.30    5.10
  21   5  -1    4.20    6.10
  19  -5  -1   91.39    7.30
  19  -5  -1   74.69    6.60
 -19  -5   1   93.59    7.50
  19   5  -1   95.29    7.60
 -19   5   1   92.79    6.90
 -17  -5   1   -2.40    3.70
 -17  -5   1    3.80    3.90
  17  -5  -1    1.00    4.20
  17  -5  -1   -0.50    4.40
  17   5  -1    1.00    4.00
 -17   5   1   -0.80    3.80
  17   5  -1    0.90    3.90
 -17   5   1    0.20    3.70
  15  -5  -1   63.29    5.50
 -15  -5   1   56.09    5.00
 -15  -5   1   59.69    4.90
  15  -5  -1   57.19    5.60
  15   5  -1   60.49    5.00
  15   5  -1   54.49    5.10
 -15   5   1   59.09    5.40
 -15   5   1   56.69    5.30
  13  -5  -1    2.10    2.90
  13  -5  -1   -0.70    2.90
 -13  -5   1    0.70    2.40
 -13  -5   1    0.90    2.70
  13   5  -1   -0.10    2.60
 -13   5   1    1.00    2.80
 -13   5   1   -0.40    2.80
  13   5  -1   -0.70    2.50
 -11  -5   1   50.69    3.80
  11  -5  -1   55.09    3.80
  11   5  -1   49.40    3.80
 -11   5   1   53.69    3.70
 -11   5   1   39.40    3.90
   9  -5  -1  100.39    4.90
   9  -5  -1   91.09    4.90
  -9  -5   1   90.59    4.60
  -9  -5   1   92.79    4.60
  -9   5   1   91.09    4.90
  -9   5   1  102.29    4.90
   9   5  -1   85.19    4.50
   9   5  -1   86.59    4.60
   7  -5  -1  391.86   12.90
  -7  -5   1  394.96   13.00
  -7  -5   1  368.16   12.90
   7  -5  -1  364.36   12.90
  -7   5   1  379.36   12.90
   7   5  -1  369.66   12.90
  -7   5   1  387.56   13.00
   7   5  -1  393.16   12.90
   5  -5  -1    9.80    1.70
  -5  -5   1   13.20    2.00
   5  -5  -1   10.50    1.80
  -5  -5   1   14.80    2.10
  -5   5   1   11.00    1.90
  -5   5   1    9.70    1.90
   5   5  -1   13.00    2.00
   5   5  -1    9.80    1.80
  -3  -5   1   26.90    2.40
  -3  -5   1   28.50    2.20
   3  -5  -1   27.50    2.20
   3  -5  -1   27.10    2.10
  -3   5   1   27.60    2.30
  -3   5   1   28.00    2.20
   3   5  -1   28.00    2.20
   3   5  -1   31.10    2.30
  -1  -5   1   15.60    2.00
  -1  -5   1   18.30    2.20
   1  -5  -1   15.80    1.80
   1  -5  -1   16.50    1.90
   1   5  -1   18.80    2.00
  -1   5   1   19.80    2.00
  -1   5   1   14.20    1.80
   1   5  -1   18.20    2.10
   1  -5   1  296.67    9.90
  -1  -5  -1  295.97    9.90
  -1  -5  -1  294.17    9.90
   1  -5   1  289.87    9.90
   1   5   1  296.37    9.90
   1   5   1  287.77    9.90
  -1   5  -1  295.47    9.90
  -1   5  -1  291.37    9.90
   3  -5   1   44.00    2.90
  -3  -5  -1   43.20    2.80
   3  -5   1   43.70    2.90
  -3  -5  -1   43.80    2.60
  -3   5  -1   44.90    2.80
  -3   5  -1   43.50    2.70
   3   5   1   42.90    2.60
   3   5   1   43.00    2.80
  -5  -5  -1  300.37   10.10
   5  -5   1  284.47   10.10
   5  -5   1  284.17   10.10
  -5  -5  -1  290.37   10.10
  -5   5  -1  285.67   10.10
   5   5   1  289.47   10.10
   5   5   1  287.87   10.10
  -5   5  -1  291.07   10.10
  -7  -5  -1  622.34   20.30
  -7  -5  -1  597.44   20.30
   7  -5   1  636.34   20.40
  -7   5  -1  599.14   20.40
   7   5   1  608.34   20.40
   7   5   1  623.04   20.30
  -7   5  -1  639.24   20.40
  -9  -5  -1  186.28    7.20
   9  -5   1  156.08    6.80
   9  -5   1  180.98    7.30
   9   5   1  188.18    7.20
  -9   5  -1  151.78    6.70
  -9   5  -1  184.28    7.20
  11  -5   1    0.30    2.90
 -11  -5  -1    0.70    2.60
  11  -5   1    0.70    2.60
 -11  -5  -1    0.70    2.40
 -11   5  -1    0.10    2.60
  11   5   1    0.80    2.70
  11   5   1    0.30    2.50
 -11   5  -1    0.70    2.40
 -13  -5  -1  459.75   16.30
  13  -5   1  449.06   16.20
 -13  -5  -1  451.65   16.20
  13  -5   1  444.56   16.10
 -13   5  -1  447.86   16.10
 -13   5  -1  449.26   16.10
  13   5   1  457.95   16.40
  13   5   1  463.05   16.30
 -15  -5  -1   56.49    6.10
  15  -5   1   54.69    6.10
 -15  -5  -1   56.39    5.80
  15  -5   1   55.39    6.20
  15   5   1   57.69    6.10
  15   5   1   59.79    5.80
 -15   5  -1   60.59    5.80
 -15   5  -1   57.49    5.80
  17  -5   1   16.40    5.20
 -17  -5  -1   11.70    4.40
 -17  -5  -1    5.50    4.50
  17  -5   1   -2.20    4.80
  17   5   1    2.60    4.80
  17   5   1   14.90    4.60
 -17   5  -1    0.40    4.20
 -17   5  -1   15.80    4.80
 -19  -5  -1  165.58    9.40
  19  -5   1  166.58    9.60
  19  -5   1  158.98    9.70
 -19  -5  -1  173.88    9.70
  19   5   1  165.68    9.90
 -19   5  -1  167.98    9.30
  19   5   1  162.28    9.50
 -19   5  -1  162.28    9.40
 -21  -5  -1   17.70    6.50
  21  -5   1   24.60    7.00
 -21  -5  -1   21.40    6.30
  21  -5   1   25.40    7.70
  21   5   1   15.20    6.40
  21   5   1   27.60    7.30
 -21   5  -1   19.20    5.70
 -21   5  -1   22.60    6.60
 -23  -5  -1    2.80    7.20
 -23  -5  -1   -8.30    4.20
  23  -5   1    4.20    8.50
 -23   5  -1    5.80    7.30
  23   5   1   -1.90    7.30
 -25  -5  -1   -3.20    8.20
  25  -5   1    9.90    9.00
 -25  -5  -1   -4.50    7.10
  25  -5   1    8.10    9.80
  25   5   1   -1.30    8.60
 -25   5  -1    4.40    7.90
 -25   5  -1    0.70    7.10
  25   5   1   -5.10    8.60
 -26  -6   1   -2.30    7.50
  26  -6  -1   -2.10    8.30
 -26  -6   1   -1.20    6.40
  26  -6  -1   -3.10   10.40
  26   6  -1   -4.40    8.30
  26   6  -1   -3.10    8.10
 -26   6   1    2.80    6.80
 -26   6   1    0.90    7.70
 -24  -6   1   16.00    6.60
  24  -6  -1   40.10    9.40
 -24   6   1   18.80    6.90
  24   6  -1   17.80    7.10
 -22  -6   1    6.30    5.80
  22  -6  -1    9.00    6.90
  22  -6  -1    6.20    6.90
 -22  -6   1    5.50    5.70
  22   6  -1    5.80    6.20
 -22   6   1    8.40    5.70
  22   6  -1    6.00    6.10
 -22   6   1    6.90    5.60
  20  -6  -1  141.89   10.10
  20  -6  -1  151.38    9.60
 -20  -6   1  147.29    8.80
 -20  -6   1  145.09    9.00
 -20   6   1  141.39    8.60
  20   6  -1  141.39    9.10
  20   6  -1  148.59    9.00
 -20   6   1  147.99    9.50
  18  -6  -1  168.08    8.90
 -18  -6   1  152.08    9.00
  18  -6  -1  142.09    9.30
 -18  -6   1  160.08    8.20
 -18   6   1  141.69    8.80
 -18   6   1  170.08    8.70
  18   6  -1  146.39    9.20
  18   6  -1  158.98    8.30
  16  -6  -1   66.89    5.90
 -16  -6   1   71.19    6.20
 -16  -6   1   73.69    5.60
  16  -6  -1   68.29    6.30
  16   6  -1   67.99    6.30
 -16   6   1   64.49    5.90
  16   6  -1   70.79    5.70
 -16   6   1   75.09    5.80
 -14  -6   1   21.70    3.60
  14  -6  -1   21.80    4.00
 -14  -6   1   22.00    3.90
  14  -6  -1   19.70    3.80
 -14   6   1   20.80    3.70
  14   6  -1   20.00    3.80
 -14   6   1   27.10    4.20
  14   6  -1   19.70    3.50
  12  -6  -1   74.19    4.90
 -12  -6   1   70.29    4.40
  12  -6  -1   65.39    4.60
 -12  -6   1   71.69    4.50
  12   6  -1   72.29    4.60
 -12   6   1   73.49    4.90
 -12   6   1   69.59    4.50
  12   6  -1   71.99    4.50
 -10  -6   1   26.10    2.80
 -10   6   1   35.70    3.00
  10   6  -1   27.50    2.80
   8  -6  -1  509.65   16.80
  -8  -6   1  503.65   16.80
  -8  -6   1  499.05   16.80
   8  -6  -1  505.45   16.90
   8   6  -1  483.75   16.80
   8   6  -1  498.05   16.80
  -8   6   1  506.35   16.90
  -8   6   1  500.35   16.80
   6  -6  -1  246.88    8.90
  -6  -6   1  256.67    8.90
  -6   6   1  250.97    8.90
   6   6  -1  242.18    8.90
   4  -6  -1  231.48    8.20
  -4  -6   1  227.98    8.10
  -4  -6   1  238.38    8.30
   4  -6  -1  226.48    8.20
   4   6  -1  224.78    8.20
  -4   6   1  228.78    8.20
   4   6  -1  230.88    8.20
  -4   6   1  225.18    8.10
   2  -6  -1  107.29    4.40
   2  -6  -1  109.49    4.50
  -2  -6   1  108.59    4.50
  -2  -6   1  107.09    4.50
   2   6  -1  109.69    4.40
  -2   6   1  110.99    4.40
   2   6  -1  109.89    4.50
  -2   6   1  109.29    4.50
   0  -6   1    2.50    1.40
   0  -6   1    2.30    1.60
   0  -6  -1    2.20    1.50
   0  -6  -1    2.80    1.30
   0   6  -1    3.60    1.50
   0   6  -1    3.60    1.50
   0   6   1    2.60    1.60
   0   6   1    3.60    1.50
  -2  -6  -1  169.58    6.30
   2  -6   1  164.78    6.30
   2  -6   1  162.08    6.20
  -2  -6  -1  168.48    6.20
  -2   6  -1  164.08    6.20
  -2   6  -1  163.58    6.20
   2   6   1  167.78    6.30
   2   6   1  160.78    6.20
   4  -6   1  334.27   11.70
   4  -6   1  362.16   11.70
  -4  -6  -1  334.87   11.70
  -4  -6  -1  349.96   11.70
   4   6   1  325.97   11.70
  -4   6  -1  353.66   11.70
   4   6   1  350.96   11.70
  -4   6  -1  330.37   11.70
  -6  -6  -1  920.81   29.00
   6  -6   1  890.11   29.00
   6  -6   1  878.11   28.90
  -6  -6  -1  888.41   28.90
   6   6   1  898.11   29.00
   6   6   1  903.51   28.90
  -6   6  -1  895.91   28.90
  -6   6  -1  900.61   28.90
   8  -6   1  228.98    8.90
  -8  -6  -1  225.28    8.60
  -8   6  -1  229.08    8.80
   8   6   1  224.38    8.80
 -10  -6  -1   90.29    4.90
  10  -6   1   89.09    5.40
 -10  -6  -1   90.39    5.00
  10  -6   1   88.39    5.00
  10   6   1   89.09    5.20
  10   6   1   92.39    5.20
 -10   6  -1   93.29    5.00
 -10   6  -1   89.29    5.20
  12  -6   1  108.29    6.30
 -12  -6  -1  112.99    6.20
  12  -6   1  103.79    5.90
 -12  -6  -1  107.99    5.80
 -12   6  -1  101.79    5.90
 -12   6  -1  106.69    6.10
  12   6   1  105.39    6.20
  12   6   1  103.29    5.80
 -14  -6  -1    0.10    3.20
  14  -6   1   -1.10    3.70
 -14  -6  -1   -1.80    3.60
  14  -6   1    2.00    4.20
 -14   6  -1    1.20    3.40
 -14   6  -1    1.00    3.50
  14   6   1    0.40    3.70
  14   6   1    2.20    3.50
 -16  -6  -1   48.10    4.90
  16  -6   1   55.79    5.20
 -18  -6  -1   19.90    5.50
  18  -6   1   21.40    6.20
 -18  -6  -1   24.90    5.90
  18  -6   1   25.50    6.40
  18   6   1   18.80    6.00
  18   6   1   17.10    5.70
 -18   6  -1   23.10    5.90
 -18   6  -1   22.90    5.50
  20  -6   1    2.20    6.50
 -20  -6  -1    0.60    5.10
  20  -6   1    3.90    6.50
 -20  -6  -1    3.20    6.00
 -20   6  -1    4.00    5.50
  20   6   1    2.60    6.20
  20   6   1    3.40    5.60
 -20   6  -1    1.60    5.40
  24  -6   1   81.59   11.20
  24  -6   1   45.70    8.70
 -24  -6  -1   73.59    9.10
 -24  -6  -1   81.09    9.70
 -24   6  -1   83.29   10.00
  24   6   1   54.09    8.80
  24   6   1   67.09    9.70
 -23  -7   1    7.80    5.50
  23  -7  -1   -0.30    8.00
  23  -7  -1    2.80    6.70
 -23  -7   1   -2.80    5.60
  23   7  -1    8.90    6.30
  23   7  -1    4.20    6.40
 -23   7   1    0.10    6.10
 -23   7   1    7.00    5.40
  21  -7  -1   23.20    6.50
 -21  -7   1   20.60    6.10
  21  -7  -1   27.00    7.40
 -21  -7   1   19.90    6.10
 -21   7   1   24.80    6.40
  21   7  -1   17.70    6.40
  21   7  -1   21.20    6.50
 -21   7   1   17.30    5.50
  19  -7  -1  132.59    9.20
 -19  -7   1  131.69    8.40
  19  -7  -1  153.88    9.60
 -19  -7   1  138.09    9.00
 -19   7   1  125.09    8.20
  19   7  -1  133.19    9.10
 -19   7   1  149.59    8.90
  19   7  -1  130.79    8.60
  17  -7  -1    4.30    4.90
 -17  -7   1    1.50    4.00
  17   7  -1    1.80    4.20
 -17   7   1    4.00    4.60
 -15  -7   1  188.58    8.70
 -15  -7   1  192.48    8.90
  15  -7  -1  196.58    9.20
  15  -7  -1  201.68    9.30
 -15   7   1  187.48    8.90
  15   7  -1  191.18    9.00
 -15   7   1  190.38    9.10
  15   7  -1  186.88    8.70
  13  -7  -1  174.18    7.80
  13  -7  -1  171.38    7.80
 -13  -7   1  178.78    7.90
 -13  -7   1  178.88    8.00
 -13   7   1  170.68    7.80
 -13   7   1  176.48    7.80
  13   7  -1  168.68    7.90
  13   7  -1  177.68    8.00
  11  -7  -1  161.48    7.30
 -11  -7   1  166.78    7.30
  11  -7  -1  173.28    7.40
 -11  -7   1  163.88    7.10
 -11   7   1  171.28    7.30
 -11   7   1  168.08    7.20
  11   7  -1  157.88    7.10
  11   7  -1  162.08    7.20
   9  -7  -1  101.79    4.70
   9  -7  -1   85.49    5.00
  -9  -7   1   94.69    4.70
  -9  -7   1   84.59    4.70
  -9   7   1   85.89    4.80
   9   7  -1   85.29    4.70
   9   7  -1   91.69    4.70
  -9   7   1  107.29    4.80
  -7  -7   1  377.46   12.60
   7  -7  -1  362.86   12.60
  -7  -7   1  351.96   12.60
   7  -7  -1  353.46   12.60
   7   7  -1  342.57   12.50
   7   7  -1  383.76   12.70
  -7   7   1  369.36   12.60
  -7   7   1  357.46   12.60
  -5  -7   1  851.81   27.80
   5  -7  -1  870.61   27.90
  -5   7   1  866.51   27.80
   5   7  -1  865.51   27.80
   3  -7  -1  313.17   10.30
  -3  -7   1  263.27   10.20
  -3  -7   1  295.37   10.30
   3  -7  -1  294.77   10.30
   3   7  -1  294.77   10.40
  -3   7   1  298.27   10.40
  -3   7   1  321.97   10.40
  -1  -7   1  368.66   12.20
  -1  -7   1  353.36   12.20
   1  -7  -1  354.96   12.20
   1  -7  -1  362.36   12.20
   1   7  -1  351.16   12.20
  -1   7   1  357.56   12.20
  -1   7   1  363.16   12.20
   1   7  -1  368.36   12.20
  -1  -7  -1   33.70    2.40
   1   7   1   34.50    2.50
   1   7   1   25.80    2.70
  -1   7  -1   23.10    2.50
   5  -7   1   17.50    2.60
  -5  -7  -1   16.90    2.60
   5  -7   1   11.70    2.50
  -5  -7  -1   13.70    2.50
  -5   7  -1   12.50    2.40
   5   7   1   15.10    2.60
  -5   7  -1   16.00    2.50
   5   7   1   15.30    2.80
  -7  -7  -1   97.49    4.40
   7  -7   1   74.79    4.80
  -7  -7  -1   77.19    4.70
  -7   7  -1   79.89    4.70
   7   7   1   78.69    4.80
   7   7   1  102.19    4.50
  -9  -7  -1  142.09    6.20
  -9  -7  -1  139.29    6.20
   9  -7   1  138.89    6.60
   9   7   1  139.99    6.30
  -9   7  -1  140.59    6.30
   9   7   1  134.09    6.40
  -9   7  -1  139.29    6.50
 -11  -7  -1    0.50    2.70
 -11  -7  -1    0.10    2.50
  11  -7   1    0.30    3.00
  11  -7   1    1.40    3.20
 -11   7  -1    1.10    2.90
  11   7   1    1.60    2.80
 -11   7  -1    2.20    2.90
  11   7   1    1.30    2.80
  13  -7   1   73.69    5.60
  13  -7   1   74.79    5.70
 -13  -7  -1   78.59    5.80
 -13  -7  -1   79.89    5.90
 -13   7  -1   78.19    5.60
 -13   7  -1   76.79    5.50
  13   7   1   75.59    5.90
  13   7   1   77.39    5.80
  17  -7   1   61.79    6.40
 -17  -7  -1   64.19    6.10
  17   7   1   68.49    6.20
 -17   7  -1   60.19    6.00
 -19  -7  -1    6.30    5.30
  19  -7   1   12.90    6.90
  19  -7   1    7.10    5.80
 -19  -7  -1   12.70    5.90
 -19   7  -1   15.50    6.30
  19   7   1    3.80    5.40
  19   7   1   13.00    5.90
 -19   7  -1    4.50    5.00
 -21  -7  -1   12.40    6.00
  21  -7   1    9.00    7.30
 -21  -7  -1   16.40    6.50
  21  -7   1   10.20    7.00
  21   7   1   12.00    6.80
  21   7   1   12.50    6.70
 -21   7  -1   12.00    5.60
 -21   7  -1   13.20    6.30
 -23  -7  -1   35.70    7.80
  23  -7   1   23.80    8.10
  23   7   1   30.50    7.80
 -23   7  -1   30.40    6.80
 -26  -8   1   -1.30    7.60
  26  -8  -1    5.90   10.60
 -26  -8   1    0.80    6.90
  26  -8  -1    2.90    8.10
  26   8  -1    0.10    8.80
  26   8  -1    2.60    7.90
 -26   8   1    2.90    6.70
 -26   8   1    0.10    7.40
  24  -8  -1    3.00    6.90
 -24  -8   1    1.10    6.50
 -24   8   1    1.30    5.80
  24   8  -1    0.80    7.30
 -22  -8   1   25.60    6.30
  22  -8  -1   29.00    7.70
 -22  -8   1   33.00    6.90
  22  -8  -1   31.40    7.50
 -22   8   1   26.50    6.40
 -22   8   1   29.90    6.70
  22   8  -1   30.10    6.90
  22   8  -1   35.90    7.60
  20  -8  -1   29.10    6.80
  20  -8  -1   24.90    6.20
 -20  -8   1   22.30    5.70
 -20  -8   1   27.90    5.80
  20   8  -1   24.30    6.00
 -20   8   1   31.00    5.70
 -20   8   1   25.90    5.70
  20   8  -1   20.00    5.90
  18  -8  -1   65.69    5.90
 -18  -8   1   56.09    6.50
  18  -8  -1   46.50    6.30
  18   8  -1   51.49    6.50
 -18   8   1   67.59    5.50
 -18   8   1   38.40    5.70
 -14  -8   1    8.40    3.50
 -14  -8   1    9.70    3.70
  14  -8  -1    7.80    3.70
  14  -8  -1    8.00    3.60
  14   8  -1    6.80    3.50
 -14   8   1    8.80    3.60
 -14   8   1    7.40    3.50
  14   8  -1    4.80    3.20
  12  -8  -1   50.29    4.40
 -12  -8   1   48.60    4.70
  12  -8  -1   49.40    4.40
 -12  -8   1   48.30    4.60
  12   8  -1   49.10    4.70
 -12   8   1   47.00    4.70
  12   8  -1   48.90    4.80
 -12   8   1   49.90    4.50
 -10  -8   1    1.40    2.30
  10  -8  -1    2.40    2.40
  10  -8  -1    3.30    2.70
 -10  -8   1    2.10    2.40
  10   8  -1    1.80    2.50
  10   8  -1    3.90    2.50
 -10   8   1    3.00    2.50
 -10   8   1    3.40    2.60
  -8  -8   1   40.40    3.50
   8  -8  -1   42.30    3.70
  -8  -8   1   41.60    3.70
   8  -8  -1   39.70    3.40
   8   8  -1   38.90    3.70
  -8   8   1   41.10    3.60
   8   8  -1   39.90    3.60
  -8   8   1   40.70    3.50
  -6  -8   1   15.40    2.70
   6  -8  -1   14.30    2.50
  -6   8   1   13.50    2.40
  -4  -8   1   24.60    2.50
   4  -8  -1   21.90    2.70
   4  -8  -1   22.10    2.60
  -4  -8   1   25.50    2.90
   4   8  -1   23.70    2.60
  -4   8   1   24.00    2.70
  -4   8   1   30.40    3.00
   4   8  -1   21.50    2.60
   2  -8  -1  535.45   17.30
  -2  -8   1  529.05   17.30
   2  -8  -1  506.65   17.20
  -2  -8   1  519.45   17.30
  -2   8   1  497.95   17.20
   2   8  -1  521.15   17.30
   2   8  -1  509.85   17.30
  -2   8   1  540.45   17.30
   0  -8   1  378.46   12.60
   0  -8  -1  349.77   12.50
   0  -8  -1  373.56   12.50
   0  -8   1  362.36   12.50
   0   8  -1  374.36   12.50
   0   8   1  357.16   12.60
   0   8  -1  350.46   12.50
   0   8   1  370.16   12.40
   2  -8   1  136.39    5.80
  -2  -8  -1  139.19    5.90
  -2  -8  -1  133.99    5.70
   2  -8   1  133.79    5.90
   2   8   1  142.59    5.90
  -2   8  -1  139.99    5.90
  -2   8  -1  137.49    5.70
   2   8   1  135.29    5.90
  -4  -8  -1  233.18    8.60
   4  -8   1  224.58    8.60
   4   8   1  228.98    8.60
  -4   8  -1  229.68    8.60
  -6  -8  -1   58.49    3.70
   6  -8   1   54.69    4.10
  -6  -8  -1   52.29    3.90
   6  -8   1   56.99    3.80
  -6   8  -1   55.89    3.80
   6   8   1   60.09    3.90
   6   8   1   52.09    4.00
  -6   8  -1   52.59    3.90
  -8  -8  -1    8.70    2.70
   8  -8   1    9.60    2.80
   8  -8   1   10.10    2.80
  -8  -8  -1    9.60    2.50
   8   8   1   10.00    2.80
  -8   8  -1   10.20    2.90
   8   8   1    9.50    2.80
  -8   8  -1    9.50    2.70
 -10  -8  -1   22.80    3.60
  10  -8   1   18.40    3.40
 -10  -8  -1   23.30    3.60
  10   8   1   18.50    3.40
  10   8   1   17.10    3.40
 -10   8  -1   20.60    3.40
 -10   8  -1   25.30    3.90
  12  -8   1    1.20    3.50
 -12  -8  -1    0.10    3.00
 -12  -8  -1    0.70    3.30
  12  -8   1    0.50    3.60
  12   8   1    0.70    3.20
 -12   8  -1    2.60    3.40
  12   8   1    1.50    2.90
 -12   8  -1    1.70    3.30
  14  -8   1   12.00    4.40
 -14  -8  -1    9.50    4.10
  14   8   1    8.10    4.10
 -14   8  -1    8.40    4.10
  16  -8   1    0.50    4.90
 -16  -8  -1    3.40    4.40
  16   8   1    1.10    4.40
 -16   8  -1   -0.90    4.40
 -18  -8  -1   33.60    5.90
  18  -8   1   37.10    6.70
  18  -8   1   31.40    6.20
 -18  -8  -1   32.30    5.90
  18   8   1   29.70    6.00
 -18   8  -1   32.90    5.90
 -18   8  -1   32.90    5.70
  18   8   1   30.50    6.10
 -20  -8  -1   -0.50    5.40
 -20  -8  -1    0.30    5.40
  20  -8   1    6.20    6.00
  20  -8   1    5.30    6.90
 -20   8  -1    4.20    5.40
  20   8   1    7.70    6.00
 -20   8  -1    4.00    5.40
  20   8   1    7.20    6.00
 -22  -8  -1   28.40    6.60
 -22  -8  -1   29.50    6.10
  22  -8   1   34.30    7.00
  22  -8   1   42.10    8.50
  22   8   1   29.80    7.00
 -22   8  -1   31.20    7.00
 -22   8  -1   23.70    5.90
 -24  -8  -1   15.80    7.80
 -24  -8  -1   12.30    7.30
  24  -8   1   10.50    8.10
  24  -8   1   18.60    9.50
  24   8   1    9.60    8.10
 -24   8  -1    7.30    6.80
  24   8   1   19.40    8.40
 -24   8  -1   12.00    7.80
 -25  -9   1    0.10    6.70
  25  -9  -1    5.10    7.30
 -25  -9   1    1.90    7.10
  25  -9  -1   -8.70   10.30
 -25   9   1    2.30    6.50
 -25   9   1    0.20    8.00
  25   9  -1   -1.10    7.60
  25   9  -1   -2.80    7.80
  23  -9  -1   84.29    9.00
 -23  -9   1   89.09    8.90
  23   9  -1   95.09    9.20
 -23   9   1   80.39    8.30
 -21  -9   1   62.59    7.60
  21  -9  -1   59.99    7.50
  21  -9  -1   58.49    8.20
 -21  -9   1   73.79    8.00
  21   9  -1   44.80    7.10
 -21   9   1   59.39    7.40
  21   9  -1   75.59    8.30
 -21   9   1   62.69    7.60
 -19  -9   1  111.49    8.10
 -19  -9   1  123.59    8.90
  19  -9  -1  114.49    8.40
  19  -9  -1  112.19    9.50
  19   9  -1  109.79    9.00
 -19   9   1  111.89    8.10
 -19   9   1  114.29    8.80
  19   9  -1  108.39    8.50
  17  -9  -1   37.40    6.10
 -17  -9   1   37.30    5.60
  17   9  -1   34.90    5.60
 -17   9   1   43.60    6.10
 -15  -9   1   12.30    4.00
  15  -9  -1    9.10    4.30
 -15   9   1    9.60    4.10
  15   9  -1   10.80    4.20
 -13  -9   1   38.70    4.60
 -13  -9   1   40.40    5.10
  13  -9  -1   54.29    5.40
  13  -9  -1   49.20    5.20
  13   9  -1   44.20    5.20
  13   9  -1   36.70    4.60
 -13   9   1   60.19    5.60
 -13   9   1   49.30    5.10
 -11  -9   1   -2.10    2.60
  11  -9  -1   -0.50    2.90
  11  -9  -1    0.10    2.60
 -11  -9   1    0.30    2.60
  11   9  -1   -1.00    2.70
 -11   9   1    0.40    2.90
  11   9  -1   -0.40    2.70
 -11   9   1   -0.50    2.70
   9  -9  -1  183.08    7.70
  -9  -9   1  173.18    7.40
  -9  -9   1  172.18    7.50
   9  -9  -1  174.08    7.60
  -9   9   1  176.98    7.60
  -9   9   1  175.98    7.60
   9   9  -1  174.98    7.60
   9   9  -1  176.68    7.60
   7  -9  -1   15.80    2.70
  -7  -9   1   20.70    3.00
   7  -9  -1   18.20    3.00
  -7  -9   1   13.70    2.40
   7   9  -1   18.10    2.90
   7   9  -1   13.40    2.50
  -7   9   1   18.60    3.00
  -7   9   1   14.00    2.60
  -5  -9   1   34.60    3.20
   5  -9  -1   33.30    3.50
  -5  -9   1   43.60    3.20
  -5   9   1   33.10    3.30
   5   9  -1   43.90    3.30
   5   9  -1   33.10    3.10
   3  -9  -1  187.08    7.50
  -3  -9   1  187.98    7.40
   3   9  -1  191.28    7.40
  -3   9   1  186.18    7.40
   3  -9   1  525.85   18.30
  -3  -9  -1  551.34   18.20
  -3  -9  -1  540.15   18.40
   3  -9   1  555.24   18.30
  -3   9  -1  534.35   18.20
  -3   9  -1  564.74   18.30
   3   9   1  551.04   18.20
   3   9   1  536.25   18.30
  -5  -9  -1    0.30    1.80
   5  -9   1   -0.40    2.10
   5  -9   1   -0.20    2.20
  -5  -9  -1    0.20    1.90
   5   9   1   -0.40    2.00
  -5   9  -1    0.40    2.20
  -5   9  -1    1.30    1.90
   5   9   1    0.50    1.90
  -7  -9  -1   30.50    3.30
  -7  -9  -1   29.60    3.10
   7  -9   1   32.70    3.90
   7  -9   1   31.90    3.50
   7   9   1   33.00    3.80
   7   9   1   29.20    3.30
  -7   9  -1   30.30    3.40
  -7   9  -1   30.20    3.60
  -9  -9  -1   54.99    4.60
  -9  -9  -1   52.59    4.10
   9  -9   1   53.29    4.50
   9  -9   1   53.89    4.70
  -9   9  -1   57.89    4.80
   9   9   1   54.29    4.80
   9   9   1   54.49    4.40
  -9   9  -1   56.19    4.40
  11  -9   1  175.48    8.20
 -11  -9  -1  177.18    8.00
  11  -9   1  174.88    8.20
 -11  -9  -1  180.28    8.10
 -11   9  -1  175.78    8.20
 -11   9  -1  176.28    8.10
  11   9   1  175.38    8.10
  11   9   1  181.58    8.20
 -13  -9  -1   11.70    3.90
  13  -9   1   11.90    4.30
 -13  -9  -1   19.00    3.40
  13  -9   1   13.90    3.40
  13   9   1   11.20    4.10
 -13   9  -1   13.60    4.20
 -13   9  -1    9.20    3.10
 -15  -9  -1   64.19    6.30
  15  -9   1   60.59    6.90
  15   9   1   60.19    6.20
 -15   9  -1   55.09    6.80
 -17  -9  -1   18.60    5.20
  17  -9   1   32.40    6.80
  17  -9   1   22.50    5.80
 -17  -9  -1   28.70    5.90
 -17   9  -1   29.10    6.10
 -17   9  -1   22.60    5.50
  17   9   1   16.20    5.30
  17   9   1   27.30    5.90
  19  -9   1    6.90    6.40
 -19  -9  -1    4.20    5.40
  19  -9   1    0.80    5.60
 -19  -9  -1    6.10    5.70
 -19   9  -1    6.40    5.30
  19   9   1    5.80    5.70
  19   9   1    4.80    5.70
 -19   9  -1    2.60    5.70
  21  -9   1    5.20    7.80
 -21  -9  -1    5.50    6.10
  21   9   1    9.30    6.40
 -21   9  -1    5.60    6.20
 -23  -9  -1   -2.30    6.90
 -23  -9  -1   -1.50    6.80
  23  -9   1    1.50    7.40
  23  -9   1   -0.60    9.90
  23   9   1   -3.30    7.60
  23   9   1   -0.50    7.40
 -23   9  -1    2.80    6.50
 -23   9  -1    1.30    8.00
 -24 -10   1    6.40    7.30
 -24 -10   1    7.40    7.00
  24 -10  -1    3.80    7.00
  24 -10  -1    3.10    9.30
  24  10  -1    6.80    8.00
  24  10  -1    3.70    7.70
 -24  10   1    2.90    7.60
 -24  10   1   -1.00    6.60
  22 -10  -1   -3.70    7.00
 -22 -10   1    2.40    5.80
 -22  10   1   -0.10    5.80
  22  10  -1   -0.60    6.30
 -20 -10   1    1.30    5.70
 -20 -10   1   -0.80    5.20
  20 -10  -1   -2.10    6.00
  20 -10  -1    4.10    6.60
 -20  10   1   -0.40    5.40
  20  10  -1    1.00    6.10
 -20  10   1    0.20    5.40
  20  10  -1   -0.40    6.10
 -18 -10   1    1.20    4.90
 -18 -10   1    3.90    4.80
  18 -10  -1    5.90    5.90
  18 -10  -1    4.60    5.20
 -18  10   1    2.20    4.70
  18  10  -1    2.40    5.00
  18  10  -1    4.60    5.20
 -18  10   1    3.30    5.30
 -16 -10   1    4.40    4.30
  16 -10  -1    1.80    4.60
 -16  10   1    3.90    4.30
  16  10  -1    3.90    4.40
 -12 -10   1  103.29    6.30
 -12 -10   1   99.99    6.00
  12 -10  -1  105.59    6.30
  12 -10  -1   99.19    6.10
 -12  10   1  105.09    6.50
  12  10  -1   97.39    6.10
  12  10  -1  106.39    6.60
 -12  10   1  104.09    6.20
  10 -10  -1  198.38    8.60
 -10 -10   1  184.48    8.20
 -10 -10   1  192.18    8.30
  10 -10  -1  189.28    8.50
 -10  10   1  191.98    8.50
 -10  10   1  193.18    8.40
  10  10  -1  192.98    8.30
  10  10  -1  192.28    8.40
  -8 -10   1   69.09    4.40
   8 -10  -1   68.99    4.60
   8 -10  -1   65.39    4.50
  -8 -10   1   68.99    4.20
   8  10  -1   68.39    4.40
  -8  10   1   67.09    4.40
   8  10  -1   73.19    4.80
  -8  10   1   70.69    4.60
   6 -10  -1  217.38    8.80
   6 -10  -1  218.48    8.70
  -6 -10   1  222.18    8.80
  -6 -10   1  227.88    8.60
   6  10  -1  221.28    8.80
  -6  10   1  216.38    8.60
   6  10  -1  214.38    8.70
  -6  10   1  220.28    8.60
   4 -10  -1  474.25   16.50
  -4 -10   1  480.75   16.50
  -4 -10   1  488.25   16.50
   4 -10  -1  473.55   16.50
  -4  10   1  477.95   16.40
  -4  10   1  482.25   16.50
   4  10  -1  493.15   16.60
   4  10  -1  486.65   16.60
   2 -10  -1  234.88    9.00
   2 -10  -1  240.38    9.00
  -2 -10   1  240.28    9.00
  -2 -10   1  236.58    9.10
   2  10  -1  241.88    9.00
   2  10  -1  234.48    9.00
  -2  10   1  236.68    9.00
  -2  10   1  238.28    9.00
   0 -10  -1   13.60    2.50
   0 -10   1   12.60    2.70
   0 -10   1   11.10    2.40
   0 -10  -1   10.60    2.40
   0  10   1   12.00    2.60
   0  10   1   11.70    2.40
   0  10  -1   11.50    2.40
   0  10  -1    9.30    2.30
  -2 -10  -1   99.99    5.00
  -2 -10  -1   93.49    5.10
   2 -10   1   98.29    5.20
   2 -10   1  101.69    5.00
  -2  10  -1   96.79    4.80
  -2  10  -1   99.89    5.00
   2  10   1  100.19    5.10
   2  10   1   98.59    5.10
  -4 -10  -1    8.40    2.30
   4 -10   1    7.50    2.50
  -4 -10  -1   10.00    2.60
   4 -10   1    9.30    2.50
  -4  10  -1    9.70    2.30
  -4  10  -1    9.90    2.50
   4  10   1    8.10    2.40
   4  10   1    8.30    2.60
  -6 -10  -1    3.40    2.50
   6 -10   1    2.70    2.70
  -6 -10  -1    1.90    2.00
   6 -10   1    1.90    2.50
   6  10   1    4.20    2.40
  -6  10  -1    3.60    2.70
  -6  10  -1    1.70    2.20
   6  10   1    2.80    2.70
   8 -10   1   55.29    5.00
   8 -10   1   54.39    4.50
  -8 -10  -1   57.49    4.10
  -8 -10  -1   58.19    4.40
   8  10   1   58.09    4.50
  -8  10  -1   57.49    4.70
  -8  10  -1   54.99    4.40
   8  10   1   57.99    4.70
 -10 -10  -1   71.19    5.30
  10 -10   1   71.99    5.40
 -10 -10  -1   71.19    5.50
  10 -10   1   65.19    5.40
 -10  10  -1   67.59    5.20
 -10  10  -1   67.19    5.70
  10  10   1   70.29    5.30
  10  10   1   68.99    5.60
  12 -10   1    4.00    4.20
 -12 -10  -1    3.20    3.40
  12  10   1    3.10    3.60
 -12  10  -1    7.20    4.10
  14 -10   1  207.08   10.40
 -14 -10  -1  207.68   10.10
  14  10   1  207.58   10.20
 -14  10  -1  206.98   10.30
  16 -10   1   29.10    5.90
 -16 -10  -1   30.70    5.70
 -16 -10  -1   30.70    5.60
  16 -10   1   33.50    6.20
 -16  10  -1   27.50    5.60
 -16  10  -1   31.20    5.80
  16  10   1   27.90    5.70
  16  10   1   29.20    5.80
 -18 -10  -1   47.00    6.90
 -18 -10  -1   53.19    7.10
  18 -10   1   63.29    8.10
  18 -10   1   46.90    7.10
 -18  10  -1   59.09    7.50
 -18  10  -1   56.09    7.30
  18  10   1   43.80    7.00
  18  10   1   46.50    7.40
  20 -10   1   32.60    7.70
 -20 -10  -1   35.70    7.10
 -20  10  -1   36.30    7.20
  20  10   1   36.00    7.40
  22 -10   1    1.30    6.90
 -22 -10  -1    2.30    6.30
 -22 -10  -1    1.90    6.70
  22 -10   1   16.10    8.90
 -22  10  -1    3.90    6.50
 -22  10  -1    9.80    6.90
  22  10   1    0.60    6.80
  22  10   1    8.00    7.30
 -23 -11   1    6.70    7.00
 -23 -11   1    4.80    7.00
  23 -11  -1    8.70    8.50
  23 -11  -1   10.50    7.70
 -23  11   1    7.10    6.80
  23  11  -1    8.40    8.20
 -23  11   1    8.00    6.60
  23  11  -1   14.20    7.80
  21 -11  -1   26.60    7.70
 -21 -11   1   31.10    7.00
  21  11  -1   28.30    7.70
 -21  11   1   28.00    6.70
 -19 -11   1    1.50    5.10
  19 -11  -1   -1.00    6.30
 -19 -11   1   -1.30    5.40
  19 -11  -1   -1.80    6.00
 -19  11   1   -1.20    5.30
  19  11  -1    2.80    6.00
 -19  11   1    2.20    5.60
  19  11  -1    2.10    6.00
  17 -11  -1   28.70    6.00
 -17 -11   1   24.20    5.50
 -17 -11   1   29.40    5.70
  17 -11  -1   28.80    6.40
  17  11  -1   33.20    6.50
 -17  11   1   25.50    5.50
 -17  11   1   29.30    5.80
  17  11  -1   24.50    5.70
  15 -11  -1  510.85   18.90
 -15 -11   1  495.65   18.60
  15  11  -1  514.05   18.90
 -15  11   1  481.55   18.50
 -13 -11   1  274.57   11.30
  13  11  -1  273.27   11.50
 -13  11   1  273.37   11.70
  11 -11  -1    7.40    3.50
 -11 -11   1    8.50    3.30
 -11 -11   1    7.30    3.10
  11 -11  -1    6.80    3.70
 -11  11   1    6.70    3.60
 -11  11   1    8.30    3.40
  11  11  -1    7.00    3.50
  11  11  -1    8.60    3.40
  -9 -11   1   -0.10    2.60
   9 -11  -1   -0.10    2.80
  -9 -11   1    2.40    2.50
   9 -11  -1    2.50    3.30
  -9  11   1    1.10    2.90
   9  11  -1    2.20    2.80
  -9  11   1    0.40    2.70
   9  11  -1    2.00    2.80
  -7 -11   1  282.27   10.80
  -7 -11   1  282.57   10.70
   7 -11  -1  271.27   10.70
   7 -11  -1  278.37   10.80
  -7  11   1  273.47   10.70
   7  11  -1  275.47   10.70
  -7  11   1  277.57   10.70
   7  11  -1  280.87   10.80
   5 -11  -1   12.50    2.70
   5 -11  -1   14.60    2.90
  -5 -11   1   18.40    2.80
  -5 -11   1   22.20    3.30
  -5  11   1   15.50    2.80
  -5  11   1   16.70    2.80
   5  11  -1   17.20    3.00
   5  11  -1   15.50    2.90
  -3 -11   1  219.18    8.90
   3 -11  -1  218.98    8.80
  -3 -11   1  219.48    8.80
   3 -11  -1  226.28    8.90
   3  11  -1  225.78    8.90
   3  11  -1  227.98    8.80
  -3  11   1  225.38    8.80
  -3  11   1  220.08    8.80
   1 -11  -1    3.70    2.00
  -1 -11   1    3.30    2.30
  -1 -11   1    4.90    2.20
   1 -11  -1    3.40    2.40
  -1  11   1    2.40    2.10
   1  11  -1    4.10    2.10
  -1  11   1    2.20    2.00
   1  11  -1    4.70    2.30
   1 -11   1   25.60    3.10
  -1 -11  -1   26.70    3.20
  -1 -11  -1   24.40    3.10
  -1  11  -1   23.50    3.00
   1  11   1   25.40    3.00
   1  11   1   26.10    3.30
  -1  11  -1   25.60    2.90
   3 -11   1   17.10    3.00
  -3 -11  -1   16.90    2.70
   3 -11   1   20.70    3.20
  -3 -11  -1   20.70    3.40
  -3  11  -1   17.60    2.90
   3  11   1   17.90    3.10
  -3  11  -1   18.60    3.00
   3  11   1   16.70    2.90
  -5 -11  -1   94.29    5.40
   5 -11   1   92.79    5.50
  -5 -11  -1   95.59    5.00
   5 -11   1   94.89    5.60
  -5  11  -1   93.29    5.20
  -5  11  -1   94.69    5.40
   5  11   1   91.99    5.10
   5  11   1   94.69    5.50
  -7 -11  -1   36.00    3.80
   7 -11   1   37.50    4.10
  -7 -11  -1   36.70    3.90
  -7  11  -1   37.30    4.20
   7  11   1   35.00    4.20
   7  11   1   36.70    4.10
  -7  11  -1   34.30    4.00
   9 -11   1  181.08    8.50
  -9 -11  -1  181.28    8.10
  -9 -11  -1  181.48    8.30
   9 -11   1  168.88    8.40
   9  11   1  172.58    8.30
  -9  11  -1  171.08    8.20
   9  11   1  176.28    8.20
  -9  11  -1  176.08    8.50
 -11 -11  -1   19.50    4.10
  11 -11   1   11.50    3.90
 -11  11  -1   19.20    4.30
  11  11   1   19.20    4.40
 -13 -11  -1    3.20    4.30
  13 -11   1    3.10    4.60
 -13  11  -1    4.10    4.20
  13  11   1    2.00    4.30
 -15 -11  -1    3.20    4.80
  15 -11   1   -0.80    5.20
 -15 -11  -1   -0.10    4.40
  15 -11   1    0.60    5.10
 -15  11  -1   -0.90    4.90
  15  11   1   -1.60    4.50
  15  11   1    0.80    5.20
 -15  11  -1    0.00    4.80
  17 -11   1   80.59    8.40
  17 -11   1   63.99    7.60
 -17 -11  -1   76.39    7.90
 -17 -11  -1   64.69    7.40
  17  11   1   69.69    7.80
 -17  11  -1   84.59    8.20
  17  11   1   63.89    7.80
 -17  11  -1   74.49    7.80
  19 -11   1  212.68   10.80
 -19 -11  -1  214.68   10.40
  19 -11   1  150.28   11.10
 -19  11  -1  206.18   10.60
  19  11   1  215.48   10.70
 -19  11  -1  158.08   10.50
  19  11   1  150.98   11.00
  21 -11   1   68.29    9.00
 -21 -11  -1   45.00    7.80
 -21  11  -1   52.09    8.10
  21  11   1   57.29    8.40
  22 -12  -1    6.70    7.20
 -22 -12   1    2.30    6.30
 -22 -12   1    7.60    6.10
 -22  12   1   19.80    7.40
  22  12  -1   11.40    7.50
 -22  12   1    2.80    6.30
  22  12  -1    3.70    7.10
  20 -12  -1   35.80    7.60
 -20 -12   1   28.50    6.00
 -20  12   1   33.30    6.80
  20  12  -1   26.70    6.90
 -18 -12   1   36.80    5.90
 -18 -12   1   48.90    6.70
  18 -12  -1   53.99    7.70
  18 -12  -1   59.09    8.00
  18  12  -1   50.79    7.10
 -18  12   1   53.79    7.10
 -18  12   1   50.59    7.00
  18  12  -1   40.50    7.00
  16 -12  -1   -0.80    5.30
  16 -12  -1    1.50    5.50
 -16 -12   1   -0.10    4.10
 -16 -12   1    1.90    4.90
 -16  12   1   -1.20    4.50
  16  12  -1    5.00    5.10
  16  12  -1    4.10    5.30
 -16  12   1    1.90    5.00
  14 -12  -1  278.17   12.90
 -14 -12   1  269.87   12.10
 -14 -12   1  313.07   12.30
 -14  12   1  334.37   12.60
 -14  12   1  271.97   12.60
  14  12  -1  331.37   12.70
  14  12  -1  267.17   12.30
  12 -12  -1   96.79    6.20
  12 -12  -1   71.19    6.60
 -12 -12   1   93.89    6.30
 -12 -12   1   65.59    5.60
 -12  12   1   70.19    6.80
  12  12  -1   68.99    6.00
  12  12  -1   87.69    6.50
 -12  12   1   93.19    5.80
  10 -12  -1    4.50    3.60
 -10 -12   1   11.20    3.10
 -10 -12   1    5.10    3.10
  10 -12  -1   17.00    3.90
  10  12  -1   16.60    3.50
 -10  12   1   12.50    3.40
 -10  12   1    4.20    3.60
  -8 -12   1  107.99    6.30
   8 -12  -1  104.59    6.40
   8 -12  -1  108.99    6.50
  -8 -12   1  113.39    6.10
  -8  12   1  109.89    6.50
   8  12  -1  111.89    6.50
   8  12  -1  105.79    6.20
  -8  12   1  103.29    6.20
  -6 -12   1   53.09    4.30
  -6 -12   1   51.09    4.00
   6 -12  -1   49.20    4.40
   6 -12  -1   48.90    4.60
   6  12  -1   52.59    4.20
  -6  12   1   50.19    4.60
   6  12  -1   52.19    4.30
  -6  12   1   50.79    4.50
  -4 -12   1   98.09    5.20
   4 -12  -1   91.89    5.40
   4 -12  -1   90.79    5.40
  -4 -12   1   90.09    5.60
  -4  12   1   90.09    5.20
   4  12  -1   93.59    5.30
   4  12  -1   96.99    5.40
  -4  12   1   94.29    5.40
  -2 -12   1   15.90    2.90
  -2 -12   1   17.50    3.20
   2 -12  -1   13.00    2.80
   2 -12  -1   16.30    3.10
  -2  12   1   12.50    2.70
  -2  12   1   15.40    3.00
   2  12  -1   15.80    2.90
   2  12  -1   14.40    2.80
   0 -12  -1   58.09    4.00
   0 -12   1   52.59    4.30
   0 -12  -1   57.29    4.40
   0 -12   1   52.99    4.30
   0  12   1   53.69    4.00
   0  12   1   55.79    4.30
   0  12  -1   59.99    4.30
   0  12  -1   57.69    4.10
   2 -12   1  119.69    6.10
   2 -12   1  117.69    6.00
  -2 -12  -1  117.69    5.80
  -2 -12  -1  116.69    6.10
   2  12   1  119.39    6.10
  -2  12  -1  119.69    5.80
  -2  12  -1  117.99    5.90
   2  12   1  116.69    5.90
   4 -12   1  115.09    6.20
  -4 -12  -1  122.09    5.90
   4 -12   1  116.99    6.10
  -4 -12  -1  124.09    6.10
   4  12   1  119.19    6.00
  -4  12  -1  117.79    6.10
   4  12   1  120.39    6.10
  -4  12  -1  120.79    6.00
  -6 -12  -1    2.00    2.40
   6 -12   1    1.30    3.00
   6 -12   1    1.80    2.90
  -6 -12  -1    2.20    2.90
  -6  12  -1    2.40    2.80
   6  12   1    1.00    2.60
   6  12   1    2.70    3.20
  -6  12  -1    1.50    2.90
  -8 -12  -1    1.70    3.00
  -8 -12  -1    2.30    2.60
   8 -12   1    1.60    3.50
   8 -12   1    2.50    3.30
  -8  12  -1    0.60    3.10
   8  12   1    2.60    3.30
   8  12   1    0.10    3.00
  -8  12  -1    2.40    3.10
 -10 -12  -1   88.79    6.10
 -10 -12  -1   88.99    5.60
  10 -12   1  103.79    6.20
  10 -12   1   84.19    6.60
 -10  12  -1   81.59    6.80
  10  12   1   74.59    5.50
  10  12   1   81.19    6.50
  12 -12   1   27.00    5.30
 -12 -12  -1   30.30    4.90
  12  12   1   32.40    5.40
 -12  12  -1   28.20    5.00
  14 -12   1   30.40    5.90
 -14 -12  -1   39.50    6.10
  14 -12   1   41.10    6.60
 -14 -12  -1   29.00    5.00
  14  12   1   34.60    5.70
 -14  12  -1   31.40    5.50
  14  12   1   35.20    6.00
 -14  12  -1   46.20    6.50
 -16 -12  -1  222.58   11.50
  16 -12   1  222.28   11.90
 -16 -12  -1  219.38   11.40
  16 -12   1  208.58   11.70
  16  12   1  222.88   11.60
 -16  12  -1  220.58   11.70
 -16  12  -1  214.58   11.20
  16  12   1  219.98   11.80
  20 -12   1   49.40    7.40
 -20 -12  -1   27.50    5.80
 -20  12  -1   31.90    6.00
  20  12   1   28.90    6.50
 -21 -13   1   12.90    6.10
 -21 -13   1    1.00    6.50
  21 -13  -1   -1.70    7.10
 -21  13   1    0.30    6.50
  21  13  -1    0.60    7.20
  21  13  -1   15.60    7.50
 -21  13   1   26.70    6.70
 -19 -13   1   11.80    5.30
  19 -13  -1   17.00    7.50
  19  13  -1   12.00    6.50
 -19  13   1   22.20    6.80
 -17 -13   1   23.90    5.30
  17 -13  -1   29.30    6.90
 -17 -13   1   31.20    6.40
  17 -13  -1   35.80    6.90
 -17  13   1   27.40    6.20
  17  13  -1   28.90    6.50
 -17  13   1   25.70    6.00
  17  13  -1   34.00    6.70
 -15 -13   1   18.80    4.80
 -15 -13   1   22.50    5.40
  15 -13  -1   20.60    5.70
  15  13  -1   18.80    5.50
 -15  13   1   14.70    5.10
 -15  13   1   19.10    5.70
  15  13  -1   21.00    5.60
  13 -13  -1   55.49    6.50
 -13 -13   1   47.00    5.90
  13 -13  -1   46.40    5.70
 -13 -13   1   44.10    5.60
 -13  13   1   62.39    6.60
  13  13  -1   61.19    6.50
  13  13  -1   43.60    5.70
 -13  13   1   54.29    6.10
 -11 -13   1  290.77   12.10
  11 -13  -1  300.67   12.40
  11  13  -1  265.17   11.60
  11  13  -1  297.07   12.30
 -11  13   1  331.17   12.20
 -11  13   1  295.07   12.10
   9 -13  -1    1.80    3.50
  -9 -13   1    1.60    3.10
   9  13  -1    4.50    3.60
  -9  13   1    3.30    3.50
   7 -13  -1   42.60    4.80
  -7 -13   1   33.50    4.00
  -7 -13   1   36.20    4.60
   7 -13  -1   48.80    5.10
  -7  13   1   53.89    5.30
  -7  13   1   34.60    4.30
   7  13  -1   39.00    4.50
   7  13  -1   43.40    4.80
  -5 -13   1   14.60    3.30
  -5 -13   1   16.10    3.70
   5 -13  -1   13.10    3.70
   5 -13  -1   12.00    3.40
  -5  13   1   13.50    3.30
   5  13  -1   17.30    3.70
  -5  13   1   12.00    3.30
   5  13  -1   14.60    3.50
   3 -13  -1   39.40    4.30
  -3 -13   1   38.50    4.20
  -3 -13   1   33.30    3.80
   3 -13  -1   33.30    4.10
  -3  13   1   39.70    4.20
  -3  13   1   34.60    4.00
   3  13  -1   29.20    3.70
   3  13  -1   33.80    3.90
   1 -13  -1   40.30    4.30
  -1 -13   1   29.80    3.70
  -1 -13   1   32.30    4.00
   1 -13  -1   34.40    3.90
   1  13  -1   32.50    3.70
  -1  13   1   29.30    3.70
  -1  13   1   31.20    3.70
   1  13  -1   29.90    3.70
  -1 -13  -1   82.39    5.00
  -1 -13  -1   80.89    5.20
   1 -13   1   78.39    5.30
   1 -13   1   79.59    5.10
   1  13   1   80.99    5.00
   1  13   1   79.49    5.00
  -1  13  -1   82.09    5.10
  -1  13  -1   78.19    4.90
   3 -13   1   19.80    3.50
  -3 -13  -1   22.30    3.70
  -3 -13  -1   24.70    3.80
   3 -13   1   24.40    4.10
  -3  13  -1   16.40    3.30
   3  13   1   18.60    3.60
  -3  13  -1   25.60    4.00
   3  13   1   23.90    3.80
   5 -13   1   25.40    4.10
  -5 -13  -1   32.80    4.10
  -5 -13  -1   35.00    4.30
   5 -13   1   29.00    4.50
  -5  13  -1   30.10    4.30
   5  13   1   31.60    4.40
   5  13   1   32.30    4.40
  -5  13  -1   24.40    3.80
  -7 -13  -1  155.58    7.40
   7 -13   1  155.08    7.90
  -7  13  -1  158.38    7.90
   7  13   1  150.08    7.60
  -9 -13  -1  314.37   12.40
   9 -13   1  310.97   13.10
   9 -13   1  321.67   12.60
  -9 -13  -1  305.17   12.50
   9  13   1  333.27   12.80
  -9  13  -1  299.77   12.70
  -9  13  -1  315.67   12.50
   9  13   1  302.27   12.90
  11 -13   1  135.79    8.40
 -11 -13  -1  161.08    8.00
  11 -13   1  144.29    8.10
 -11 -13  -1  132.09    8.00
  11  13   1  164.78    8.30
  11  13   1  138.19    8.30
 -11  13  -1  132.99    8.00
 -11  13  -1  155.18    8.20
 -13 -13  -1   27.70    5.60
 -13 -13  -1   22.80    5.00
  13 -13   1   27.90    6.30
 -13  13  -1   25.00    5.60
  13  13   1   25.20    5.70
  13  13   1   23.60    5.60
 -13  13  -1   32.10    6.10
 -15 -13  -1   68.09    7.40
  15 -13   1   55.39    7.00
  15 -13   1   69.49    8.00
 -15 -13  -1   57.09    6.70
  15  13   1   60.79    7.20
 -15  13  -1   83.79    8.20
 -15  13  -1   55.39    7.00
  15  13   1   48.20    6.60
 -17 -13  -1  115.39    8.30
  17 -13   1  111.59    8.10
  17 -13   1   75.19    9.00
 -17  13  -1   72.99    8.60
  17  13   1  122.89    8.60
 -17  13  -1  104.79    7.90
  19 -13   1   42.50    8.20
 -19 -13  -1   32.40    5.90
 -19 -13  -1   31.90    7.20
  19 -13   1   53.99    7.20
  19  13   1   43.70    7.00
 -19  13  -1   44.10    6.40
 -19  13  -1   48.30    7.90
  19  13   1   37.60    7.70
 -21 -13  -1   21.10    7.60
  21 -13   1   22.90    8.00
  21 -13   1   22.10    8.90
 -21 -13  -1   15.10    6.60
 -21  13  -1   18.00    7.40
  21  13   1   14.80    7.70
  21  13   1   16.60    7.70
 -21  13  -1   12.60    7.10
  20 -14  -1  169.08   12.10
  20 -14  -1  139.09   11.60
 -20 -14   1  139.39   10.00
 -20 -14   1  137.89   10.50
 -20  14   1  135.79   10.30
 -20  14   1  161.88   11.20
  20  14  -1  150.38   11.30
  20  14  -1  141.59   10.90
  18 -14  -1   30.40    7.40
 -18 -14   1   20.00    5.50
  18  14  -1   25.30    7.00
 -18  14   1   23.00    6.50
  16 -14  -1   22.30    6.40
 -16 -14   1   24.70    5.80
  16 -14  -1   27.00    6.40
 -16 -14   1   14.90    4.70
 -16  14   1   23.60    5.80
  16  14  -1   21.20    6.00
  16  14  -1   19.20    5.70
 -16  14   1   24.10    5.60
  14 -14  -1  150.18    9.30
  14 -14  -1  162.48   10.10
 -14 -14   1  165.18    9.40
 -14 -14   1  151.48    8.80
 -14  14   1  148.49    9.00
 -14  14   1  153.88    9.30
  14  14  -1  157.38    9.50
  14  14  -1  158.58    9.80
 -12 -14   1  191.78    9.30
 -12 -14   1  171.38    8.90
  12 -14  -1  174.58    9.80
  12 -14  -1  182.08    9.70
 -12  14   1  181.28    9.80
 -12  14   1  181.08    9.20
  12  14  -1  185.98    9.60
  12  14  -1  180.78    9.40
  10 -14  -1    1.50    4.30
 -10 -14   1    3.50    3.90
 -10  14   1    2.60    3.60
  10  14  -1    0.90    4.20
  -8 -14   1   13.70    3.30
   8 -14  -1   14.20    4.00
   8 -14  -1   10.90    4.20
  -8 -14   1    7.90    3.60
  -8  14   1   10.60    3.70
   8  14  -1   10.10    4.00
  -8  14   1   12.20    4.10
   8  14  -1   16.30    3.70
  -6 -14   1    4.80    3.10
   6 -14  -1    3.20    3.30
  -6  14   1    3.90    3.30
   6  14  -1    3.60    3.20
   4 -14  -1   33.90    4.30
  -4 -14   1   38.50    4.60
  -4  14   1   37.20    4.40
   4  14  -1   37.70    4.70
   2 -14  -1   33.00    4.60
  -2 -14   1   20.40    3.60
   2 -14  -1   27.40    4.10
   2  14  -1   21.90    3.70
  -2  14   1   25.30    3.70
  -2  14   1   32.50    4.30
   2  14  -1   36.10    4.30
   0 -14   1   85.99    5.60
   0 -14  -1   84.79    6.00
   0 -14   1   77.89    5.60
   0 -14  -1   76.29    5.30
   0  14  -1   77.19    5.50
   0  14   1   74.89    5.30
   0  14  -1   93.89    5.40
   0  14   1   77.59    5.60
  -2 -14  -1   34.60    3.90
   2  14   1   30.10    3.80
  -2  14  -1   42.20    4.10
   6 -14   1  380.16   14.80
   6 -14   1  395.06   15.10
  -6 -14  -1  385.56   14.70
  -6 -14  -1  400.86   14.70
  -6  14  -1  372.96   14.80
  -6  14  -1  391.36   14.90
   6  14   1  414.76   15.00
   6  14   1  384.46   14.80
  -8 -14  -1    6.00    3.90
   8 -14   1    3.20    4.50
   8  14   1    6.40    4.50
  -8  14  -1    6.70    4.10
  10 -14   1   21.50    5.00
 -10 -14  -1   24.40    4.70
 -10 -14  -1   16.60    4.40
  10 -14   1   25.80    5.80
  10  14   1   20.60    5.30
 -10  14  -1   21.00    4.90
  10  14   1   23.70    5.10
 -10  14  -1   26.40    5.20
 -12 -14  -1  106.99    7.10
  12 -14   1  111.79    8.10
 -12 -14  -1  111.29    8.00
  12 -14   1  113.69    8.30
  12  14   1  104.09    7.50
 -12  14  -1  107.79    8.40
  12  14   1  116.49    8.30
 -12  14  -1  106.19    7.50
  14 -14   1    1.90    5.50
 -14 -14  -1    0.60    4.60
 -14 -14  -1    1.50    4.10
  14  14   1    0.00    4.90
 -14  14  -1    2.00    5.20
 -14  14  -1    1.20    4.60
  14  14   1    1.80    4.80
  16 -14   1   13.10    6.80
 -16 -14  -1    6.20    5.00
  16  14   1   10.60    6.00
 -16  14  -1   14.80    6.40
  18  14   1   40.90    6.40
  20 -14   1   34.40    9.50
 -20 -14  -1   24.30    7.40
  20 -14   1   29.80    8.70
 -20 -14  -1   31.20    8.20
 -20  14  -1   31.40    8.70
  20  14   1   33.90    8.60
 -20  14  -1   31.60    8.10
  20  14   1   31.30    9.00
 -19 -15   1   -1.50    6.30
 -19 -15   1    0.90    5.50
  19 -15  -1    5.40    7.50
  19 -15  -1   -3.10    6.90
  19  15  -1    4.00    6.90
 -19  15   1    7.40    6.40
  19  15  -1   -0.60    6.90
 -19  15   1    1.40    6.20
 -17 -15   1   49.10    6.60
  17 -15  -1   62.49    8.40
 -17  15   1   65.49    8.10
  17  15  -1   63.29    7.80
 -15 -15   1   70.69    7.60
 -15 -15   1   71.89    6.70
  15 -15  -1   72.49    8.20
  15  15  -1   70.69    7.50
 -15  15   1   74.19    7.30
  15  15  -1   74.59    8.30
 -15  15   1   73.39    8.20
 -13 -15   1  137.09    8.50
  13 -15  -1  137.09    9.10
 -13 -15   1  140.79    8.10
  13 -15  -1  131.79    9.00
 -13  15   1  130.19    9.20
  13  15  -1  130.39    8.60
  13  15  -1  141.09    8.80
 -13  15   1  126.89    8.20
  11 -15  -1  123.59    8.60
 -11 -15   1  128.49    7.80
  11 -15  -1  132.59    9.20
 -11 -15   1  128.39    8.50
  11  15  -1  131.59    8.80
 -11  15   1  122.09    8.30
  11  15  -1  129.39    8.30
 -11  15   1  130.89    8.20
   9 -15  -1   24.20    5.20
  -9 -15   1   27.10    4.20
   9 -15  -1   24.40    5.10
  -9 -15   1   28.40    4.70
   9  15  -1   26.00    4.70
  -9  15   1   31.80    5.00
  -9  15   1   28.80    4.70
   9  15  -1   27.30    5.00
  -7 -15   1   59.99    5.50
   7 -15  -1   58.59    6.50
   7  15  -1   57.29    5.60
  -7  15   1   63.29    5.90
  -5 -15   1    8.30    2.80
  -5 -15   1    3.30    3.70
   5 -15  -1    2.80    4.00
  -5  15   1    4.80    3.50
   5  15  -1    4.40    3.50
   5  15  -1   12.00    3.10
   3 -15  -1   41.40    5.20
   3 -15  -1   50.59    5.60
  -3 -15   1   42.40    5.00
  -3 -15   1   48.90    5.40
  -3  15   1   48.20    5.20
   3  15  -1   37.90    4.70
  -3  15   1   47.80    5.30
   3  15  -1   45.80    5.30
   1 -15  -1   18.10    3.70
   1 -15  -1    0.90    3.20
  -1 -15   1    9.10    3.30
  -1 -15   1    0.60    3.30
   1  15  -1    1.80    3.00
   1  15  -1    8.90    3.10
  -1  15   1   14.70    3.40
  -1  15   1    1.00    3.10
   1 -15   1   14.10    3.90
  -1 -15  -1    9.90    3.50
  -1 -15  -1   19.90    4.00
   1 -15   1   14.30    3.80
  -1  15  -1   10.90    3.50
   1  15   1   22.70    4.00
  -1  15  -1   14.00    3.70
   1  15   1    7.70    3.40
   5 -15   1   69.99    6.30
  -5 -15  -1   73.99    5.80
   5  15   1   72.59    6.00
  -5  15  -1   71.89    5.80
  -7 -15  -1  406.76   15.60
  -7 -15  -1  404.56   15.50
   7 -15   1  414.46   16.10
   7 -15   1  404.26   15.80
   7  15   1  400.46   15.70
  -7  15  -1  401.86   15.60
  -7  15  -1  409.96   15.80
   7  15   1  420.06   15.80
  -9 -15  -1    2.30    4.30
  -9 -15  -1    4.40    3.50
   9 -15   1   -0.30    4.70
   9 -15   1    7.60    4.80
  -9  15  -1    3.40    4.60
  -9  15  -1    1.40    4.00
   9  15   1    4.00    4.60
   9  15   1    2.30    3.80
 -11 -15  -1    2.40    4.30
  11 -15   1    0.50    5.50
  11 -15   1    2.30    4.70
 -11 -15  -1    1.40    4.00
  11  15   1   -0.70    4.70
  11  15   1    2.90    4.70
 -11  15  -1    0.30    4.50
 -11  15  -1   -2.40    4.60
 -13 -15  -1   77.79    7.10
  13 -15   1   84.59    8.90
 -13 -15  -1   86.39    7.80
  13  15   1   83.29    8.30
  13  15   1   77.89    8.00
 -13  15  -1   83.49    8.00
 -13  15  -1   75.69    8.00
 -15 -15  -1    0.30    4.70
  15 -15   1    0.60    6.00
 -15  15  -1   -0.10    5.60
  15  15   1   -0.50    5.30
  17 -15   1  132.09   11.60
 -17 -15  -1  131.99   10.40
 -17 -15  -1  179.48   10.20
  17 -15   1  186.38   11.40
 -17  15  -1  169.88   10.50
  17  15   1  136.39   10.80
 -17  15  -1  136.29   10.90
  17  15   1  187.38   11.20
 -18 -16   1    4.90    5.30
 -18 -16   1    7.90    6.80
  18 -16  -1    4.20    6.90
  18 -16  -1    6.00    7.90
 -18  16   1    9.00    6.90
 -18  16   1    2.90    5.80
  18  16  -1    7.60    7.30
  18  16  -1    6.30    6.50
  16 -16  -1   33.90    7.70
 -16 -16   1   24.90    6.00
 -16  16   1   32.30    6.50
  16  16  -1   20.50    6.30
 -14 -16   1   23.10    5.00
  14 -16  -1   10.30    5.30
  14 -16  -1   21.70    6.10
 -14 -16   1   10.00    4.60
 -14  16   1   15.30    5.60
 -14  16   1   21.10    5.30
  14  16  -1   14.50    5.30
  14  16  -1   22.20    5.30
  12 -16  -1   80.89    7.50
 -12 -16   1   80.09    7.00
  12 -16  -1   89.49    8.80
 -12 -16   1   84.59    7.50
  12  16  -1   88.59    8.50
 -12  16   1   82.99    7.40
 -12  16   1   87.49    7.60
  12  16  -1   85.49    7.70
 -10 -16   1   48.00    5.30
  10 -16  -1   71.79    7.30
 -10 -16   1   55.49    6.60
  10 -16  -1   51.39    6.40
  10  16  -1   69.89    7.10
 -10  16   1   50.69    5.90
  10  16  -1   51.59    6.10
 -10  16   1   73.69    7.20
   8 -16  -1    8.00    4.40
   8 -16  -1   11.70    4.90
  -8 -16   1   10.10    4.20
  -8 -16   1   19.10    4.40
  -8  16   1   14.30    4.80
  -8  16   1   11.30    4.30
   8  16  -1    7.80    4.70
   8  16  -1   11.30    4.40
  -6 -16   1   73.59    6.10
  -6 -16   1   71.39    5.80
   6 -16  -1   65.89    6.20
   6 -16  -1   80.89    6.80
  -6  16   1   71.79    6.00
   6  16  -1   72.39    6.20
   6  16  -1   69.09    6.00
  -6  16   1   72.19    6.20
   4 -16  -1    5.80    3.60
   4 -16  -1   -0.10    3.90
  -4 -16   1    4.20    3.40
  -4 -16   1    3.10    3.60
  -4  16   1    7.90    3.50
   4  16  -1    4.60    3.50
   4  16  -1    3.50    3.60
  -4  16   1    3.60    3.50
  -2 -16   1   43.50    5.40
  -2 -16   1   61.39    5.50
   2 -16  -1   71.59    5.50
   2 -16  -1   51.79    6.20
   2  16  -1   65.99    5.50
  -2  16   1   67.59    5.40
  -2  16   1   45.50    5.60
   0 -16  -1   53.99    6.20
   0 -16   1   58.49    6.30
   0 -16   1   67.89    5.50
   0  16   1   49.10    5.70
   0  16  -1   65.79    5.00
   0  16  -1   54.19    5.90
  -2 -16  -1  114.99    7.20
   2 -16   1  110.19    7.50
  -2 -16  -1  126.99    7.00
   2 -16   1  107.99    6.90
   2  16   1  115.29    7.20
   2  16   1  119.09    6.90
  -2  16  -1  112.09    6.80
  -2  16  -1  109.39    7.00
  -4 -16  -1   32.40    4.90
   4 -16   1   27.60    5.20
   4 -16   1   21.50    4.60
  -4 -16  -1   23.40    4.50
  -4  16  -1   24.50    4.50
   4  16   1   25.50    4.70
  -4  16  -1   31.00    4.90
   4  16   1   29.20    4.80
  -6 -16  -1  282.47   12.00
   6 -16   1  271.47   12.30
  -6 -16  -1  289.27   11.90
   6 -16   1  286.67   12.30
   6  16   1  272.67   11.90
   6  16   1  283.17   12.20
  -6  16  -1  272.57   11.90
  -6  16  -1  282.77   12.40
   8 -16   1   56.89    7.10
  -8 -16  -1   50.89    5.70
   8 -16   1   56.19    6.60
  -8 -16  -1   68.59    6.70
   8  16   1   60.39    7.30
  -8  16  -1   55.19    6.80
   8  16   1   64.39    6.50
  -8  16  -1   53.89    6.60
 -10 -16  -1   14.20    4.60
  10 -16   1   12.70    5.10
  10 -16   1   12.60    5.60
 -10 -16  -1    9.70    4.10
  10  16   1   12.70    5.10
  10  16   1   10.40    4.50
 -10  16  -1   16.60    4.80
 -10  16  -1   12.20    4.80
 -12 -16  -1   58.09    6.90
  12 -16   1   58.89    7.20
 -12 -16  -1   59.59    6.90
  12 -16   1   72.59    8.40
 -12  16  -1   61.99    7.50
 -12  16  -1   52.89    6.80
  12  16   1   62.19    7.40
  12  16   1   62.69    7.80
 -14 -16  -1   23.10    5.00
 -14  16  -1   27.10    5.40
  16 -16   1    8.10    7.20
 -16 -16  -1    6.90    5.40
  16 -16   1    3.80    7.40
 -16 -16  -1    7.70    6.50
  16  16   1    6.10    6.70
 -16  16  -1    5.60    7.00
 -16  16  -1    3.90    6.00
  16  16   1    8.80    6.50
 -17 -17   1    0.80    5.00
  17 -17  -1    2.70    7.20
 -17 -17   1   -5.10    6.30
  17 -17  -1   -1.20    7.80
  17  17  -1    5.80    7.20
 -17  17   1    0.20    6.70
  17  17  -1    2.70    6.10
 -17  17   1    2.70    5.70
  15 -17  -1   11.90    6.90
 -15 -17   1   13.10    5.90
  15  17  -1    9.30    6.40
 -15  17   1   12.20    6.00
  13 -17  -1   15.70    5.80
 -13 -17   1   18.70    5.00
  13  17  -1   24.30    5.70
 -13  17   1   23.50    6.00
 -11 -17   1   37.10    5.50
  11 -17  -1   31.50    6.00
  11 -17  -1   39.50    6.70
 -11 -17   1   34.20    5.90
 -11  17   1   28.00    5.50
  11  17  -1   46.50    6.50
  11  17  -1   35.40    6.40
 -11  17   1   42.80    6.30
   9 -17  -1  158.98   10.10
  -9 -17   1  161.78    9.30
   9 -17  -1  158.28   10.00
  -9 -17   1  163.78    9.20
  -9  17   1  152.88    9.70
   9  17  -1  166.68    9.90
   9  17  -1  158.88    9.40
  -9  17   1  153.28    9.20
  -7 -17   1   -0.80    3.80
  -7 -17   1    0.70    3.90
   7 -17  -1    2.90    4.80
   7 -17  -1   -0.70    4.20
  -7  17   1    1.80    4.10
  -7  17   1   -1.60    3.90
   7  17  -1    0.10    3.90
   7  17  -1    1.40    4.10
   5 -17  -1    6.30    4.60
  -5 -17   1    4.90    4.00
  -5 -17   1    1.40    4.10
   5 -17  -1    3.50    4.80
  -5  17   1    5.00    4.20
  -5  17   1    2.70    4.00
   5  17  -1    2.50    4.20
   5  17  -1    7.30    3.90
  -3 -17   1    0.40    3.90
   3 -17  -1    3.30    3.80
  -3 -17   1    3.30    3.90
   3 -17  -1    0.10    4.50
   3  17  -1    2.00    3.70
   3  17  -1    1.90    3.70
  -3  17   1   -0.60    3.80
  -3  17   1    0.30    3.50
  -1 -17   1   70.19    7.00
  -1 -17   1   69.29    7.00
   1 -17  -1   59.89    6.80
   1 -17  -1   64.09    6.60
  -1  17   1   64.39    6.40
   1  17  -1   61.89    6.50
  -1  17   1   54.49    6.20
   1  17  -1   61.39    6.30
  -1 -17  -1   90.09    6.80
   1 -17   1   87.49    7.10
  -1 -17  -1   81.59    6.50
   1 -17   1   81.39    6.30
   1  17   1   85.19    6.50
   1  17   1   86.69    6.50
  -1  17  -1   81.79    6.40
  -1  17  -1   77.79    6.30
   3 -17   1    1.40    4.30
   3 -17   1    0.50    4.30
  -3 -17  -1    0.10    4.10
  -3 -17  -1   -1.30    3.50
   3  17   1    0.00    3.60
  -3  17  -1   -1.10    3.80
   3  17   1   -0.80    3.90
  -3  17  -1    1.20    3.70
  -5 -17  -1   16.20    4.40
   5 -17   1   11.50    4.70
   5 -17   1   19.20    5.30
  -5 -17  -1   18.50    4.60
   5  17   1   18.50    4.70
  -5  17  -1   14.10    4.40
  -5  17  -1   16.80    4.60
   5  17   1   20.30    4.80
   7 -17   1   11.10    5.30
   7 -17   1    7.20    4.90
  -7 -17  -1   10.60    4.10
  -7 -17  -1   12.00    4.80
  -7  17  -1   14.40    5.10
  -7  17  -1   12.20    4.40
   7  17   1   13.80    5.40
   7  17   1    5.90    4.10
  -9 -17  -1    3.30    3.60
   9 -17   1    5.40    5.20
  -9 -17  -1    3.00    4.30
   9 -17   1    5.40    5.00
  -9  17  -1    3.20    4.30
  -9  17  -1    1.30    4.70
   9  17   1    2.20    4.80
   9  17   1    0.20    4.10
 -11 -17  -1   47.50    6.20
  11 -17   1   34.40    6.40
 -11  17  -1   38.80    6.30
  11  17   1   40.90    6.50
 -13 -17  -1    6.00    5.40
  13 -17   1    7.50    6.80
 -13  17  -1    6.60    5.60
  13  17   1    2.40    5.60
 -15 -17  -1   -0.60    4.90
 -15 -17  -1   -2.60    6.10
  15 -17   1    1.90    6.70
  15  17   1   -2.20    6.20
 -15  17  -1   -1.50    5.60
  15  17   1   -1.20    5.60
 -15  17  -1   -0.30    6.70
 -16 -18   1    4.80    5.50
 -16 -18   1    8.20    6.50
  16 -18  -1   13.00    8.00
  16  18  -1    9.90    6.10
 -16  18   1    6.00    6.90
 -16  18   1    6.40    6.40
  16  18  -1   11.40    7.30
  14 -18  -1    5.40    5.90
 -14 -18   1    1.30    5.20
  14 -18  -1   -4.20    5.70
 -14 -18   1    0.00    4.50
 -14  18   1    0.20    5.20
  14  18  -1   -3.40    5.70
 -14  18   1    1.90    5.70
  14  18  -1    2.00    5.30
 -12 -18   1   47.00    5.70
  12 -18  -1   65.59    7.00
  12  18  -1   59.39    6.40
 -12  18   1   76.09    7.20
  10 -18  -1    2.30    5.10
  10 -18  -1    0.90    4.10
 -10 -18   1    5.20    4.80
 -10  18   1    3.80    3.60
  10  18  -1    3.30    4.80
 -10  18   1    2.80    4.80
   8 -18  -1    7.20    4.80
   8 -18  -1   10.20    5.50
  -8 -18   1    8.80    4.70
  -8 -18   1    6.90    4.30
   8  18  -1    7.30    4.90
   8  18  -1   13.50    5.00
  -8  18   1   12.20    5.10
  -8  18   1    6.70    4.90
  -6 -18   1   -2.10    3.90
  -6 -18   1    4.20    4.50
   6 -18  -1    0.20    4.70
   6 -18  -1   -1.10    5.00
   6  18  -1    1.00    4.50
   6  18  -1   -0.50    4.00
  -6  18   1    0.10    4.00
  -6  18   1   -0.80    4.40
   4 -18  -1    7.80    5.20
  -4 -18   1    5.40    4.50
   4 -18  -1    4.20    4.70
  -4 -18   1    9.20    4.50
  -4  18   1    1.70    4.20
  -4  18   1    7.60    4.40
   4  18  -1    5.90    4.30
   4  18  -1    8.70    4.60
  -2 -18   1   31.70    5.40
   2 -18  -1   28.70    5.00
   2 -18  -1   31.10    5.70
  -2 -18   1   29.50    5.10
  -2  18   1   36.30    5.50
   2  18  -1   29.70    4.80
  -2  18   1   25.50    4.80
   2  18  -1   28.30    5.00
   0 -18   1  104.29    7.80
   0 -18   1   96.59    7.50
   0 -18  -1  102.29    7.90
   0 -18  -1   98.69    7.20
   0  18   1   96.79    7.50
   0  18  -1   96.19    7.00
   0  18   1   98.19    7.10
   0  18  -1   95.19    7.00
  -2 -18  -1  355.66   14.60
   2 -18   1  347.27   14.40
   2 -18   1  335.27   14.50
  -2 -18  -1  335.87   14.10
  -2  18  -1  342.77   14.20
   2  18   1  332.67   14.10
   2  18   1  350.96   14.40
  -2  18  -1  332.27   14.00
  -4 -18  -1  299.27   13.30
   4 -18   1  297.87   13.40
  -4 -18  -1  301.77   13.30
   4 -18   1  307.17   13.90
  -4  18  -1  304.97   13.30
  -4  18  -1  298.17   13.40
   4  18   1  311.37   13.20
   4  18   1  306.67   13.40
   6 -18   1   10.80    5.00
   6 -18   1   15.70    5.30
  -6 -18  -1   14.60    4.50
  -6 -18  -1   12.70    4.60
   6  18   1   14.90    5.10
   6  18   1   10.20    4.40
  -6  18  -1   11.40    4.90
  -6  18  -1   10.80    4.40
  -8  18  -1   22.40    4.20
 -10 -18  -1   18.20    4.80
  10 -18   1   19.00    5.40
  10 -18   1   18.60    5.30
 -10 -18  -1    8.90    4.30
 -10  18  -1   13.80    4.90
  10  18   1   12.50    5.00
  10  18   1   20.40    5.50
 -10  18  -1   14.60    4.90
 -12 -18  -1   -0.60    5.20
  12 -18   1    4.60    6.30
 -12  18  -1   -0.60    5.50
  12  18   1   -1.20    5.60
 -14 -18  -1   64.39    8.00
  14 -18   1   72.19    9.00
 -14 -18  -1   60.09    7.90
 -14  18  -1   74.89    8.80
  14  18   1   46.30    7.00
 -14  18  -1   69.79    8.40
  14  18   1   49.00    7.80
  13 -19  -1   67.79    8.60
 -13 -19   1   60.39    7.70
 -13 -19   1   55.59    6.80
  13 -19  -1   36.10    6.90
  13  19  -1   44.50    6.90
  13  19  -1   73.49    8.80
 -13  19   1   36.60    6.30
 -11 -19   1   52.89    6.70
 -11  19   1   73.59    7.80
  11  19  -1   54.29    7.00
  -9 -19   1   50.89    6.40
   9  19  -1   51.59    6.60
   7 -19  -1   22.20    6.00
  -7 -19   1   33.80    6.00
  -7  19   1   26.50    6.00
   7  19  -1   29.50    5.70
  -5  19   1   19.70    4.30
   3 -19  -1  122.69    9.20
  -3 -19   1  133.29    9.00
   3 -19  -1  121.09    8.60
  -3 -19   1  122.79    8.50
  -3  19   1  122.09    8.50
   3  19  -1  132.39    8.80
  -3  19   1  120.59    8.50
   3  19  -1  119.39    8.20
  -1 -19   1  205.78   10.60
  -1 -19   1  224.08   11.70
   1 -19  -1  215.78   11.20
   1 -19  -1  224.28   11.30
   1  19  -1  217.58   10.70
   1  19  -1  228.68   11.10
  -1  19   1  211.68   11.00
  -1  19   1  213.38   10.60
   1 -19   1   11.00    5.10
  -1 -19  -1   16.20    5.10
  -1 -19  -1   11.90    4.80
   1 -19   1   14.50    5.00
  -1  19  -1   12.30    4.50
  -1  19  -1   13.70    4.70
   1  19   1    9.90    4.30
   1  19   1   14.40    4.80
   3 -19   1   31.10    6.00
  -3 -19  -1   35.10    5.30
  -3 -19  -1   30.50    5.90
   3  19   1   34.70    5.90
  -3  19  -1   29.20    5.60
   3  19   1   28.30    4.90
  -5 -19  -1    5.00    4.60
   5 -19   1    4.80    5.30
  -5  19  -1    3.20    5.00
   5  19   1    4.00    4.40
  -7 -19  -1   35.90    5.40
   7 -19   1   38.40    6.20
  -7 -19  -1   38.80    5.80
  -7  19  -1   27.40    5.20
   7  19   1   33.90    5.40
   7  19   1   43.90    6.30
  -9 -19  -1   12.70    4.40
  -9 -19  -1    3.80    5.30
   9  19   1   18.30    4.60
  -9  19  -1   26.30    5.30
  -9  19  -1    1.40    5.20
   9  19   1   -0.10    5.70
 -11 -19  -1   13.80    5.30
  11 -19   1   20.20    7.20
 -11 -19  -1   22.40    6.60
  11 -19   1   15.90    6.60
  11  19   1   21.20    7.20
  11  19   1   11.80    5.90
 -11  19  -1   14.00    6.00
 -11  19  -1   16.70    6.80
 -10 -20   1    4.10    5.10
 -10 -20   1    1.70    5.00
  10 -20  -1   -2.40    6.00
  10 -20  -1    2.40    6.00
  10  20  -1   -2.10    6.00
  10  20  -1    2.20    5.10
 -10  20   1    5.20    5.90
 -10  20   1   -2.20    4.90
   8 -20  -1   46.90    8.20
   8 -20  -1   64.69    8.10
  -8 -20   1   55.59    7.40
  -8 -20   1   49.70    7.20
  -8  20   1   45.60    7.00
   8  20  -1   59.99    8.30
   8  20  -1   54.19    7.10
  -8  20   1   54.79    7.40
   6 -20  -1    3.50    5.90
  -6 -20   1   -0.90    4.90
  -6  20   1    2.80    4.90
   6  20  -1    3.00    5.30
  -4 -20   1    6.30    4.10
   4 -20  -1    6.50    5.90
  -4 -20   1   -0.10    4.60
   4  20  -1    7.30    3.80
   4  20  -1    2.80    4.60
  -4  20   1    7.60    5.10
  -4  20   1   19.00    4.20
  -2 -20   1  221.28   11.60
  -2 -20   1  248.68   11.40
   2 -20  -1  236.58   12.00
   2 -20  -1  226.18   11.30
  -2  20   1  221.58   11.20
   2  20  -1  233.08   11.50
  -2  20   1  233.88   11.40
   2  20  -1  251.97   11.60
   0 -20  -1   17.70    5.20
   0 -20   1   23.70    4.90
   0 -20  -1   15.60    5.20
   0 -20   1   11.90    5.40
   0  20   1   16.10    4.60
   0  20  -1   16.50    4.30
   0  20  -1    7.90    4.70
   0  20   1   12.00    4.70
   2 -20   1  100.09    7.00
   2 -20   1   73.49    8.20
  -2 -20  -1   78.69    7.70
   2  20   1  112.59    7.30
  -2  20  -1   75.39    7.40
   2  20   1   80.59    7.90
  -2  20  -1   98.39    6.80
  -4 -20  -1    1.90    4.80
   4 -20   1    6.00    5.50
   4  20   1    5.20    4.90
  -4  20  -1    4.30    4.60
   6 -20   1   67.89    8.20
  -6 -20  -1   48.90    7.00
  -6 -20  -1   70.69    7.00
  -6  20  -1   71.99    8.20
   6  20   1   69.99    6.90
   6  20   1   51.69    7.40
  -8 -20  -1    6.60    5.40
   8 -20   1    6.60    6.40
   8 -20   1    8.20    6.30
  -8 -20  -1    2.30    5.30
   8  20   1    4.00    5.30
  -8  20  -1    5.40    5.30
   8  20   1    4.40    6.50
  -8  20  -1    4.50    5.80
  10 -20   1   11.60    6.40
 -10 -20  -1   12.60    5.50
 -10 -20  -1    9.80    5.70
  10 -20   1   12.50    6.50
 -10  20  -1   11.40    6.10
 -10  20  -1   11.90    5.70
  10  20   1    6.60    5.30
  10  20   1   10.60    6.50
   7 -21  -1    3.10    6.30
  -7 -21   1    0.50    5.30
  -7 -21   1    2.30    5.30
   7 -21  -1    0.00    5.90
  -7  21   1    6.70    5.30
  -7  21   1    2.60    6.20
   7  21  -1    0.90    5.00
   7  21  -1   -2.00    5.90
   5 -21  -1   10.50    6.10
   5 -21  -1   10.90    5.90
  -5 -21   1    8.10    5.20
  -5 -21   1   12.20    5.60
  -5  21   1   11.00    5.50
  -5  21   1   13.30    5.20
   5  21  -1   12.30    5.50
   5  21  -1   11.90    5.10
   3 -21  -1   21.60    6.60
  -3 -21   1   12.20    5.50
  -3 -21   1   18.80    6.10
   3 -21  -1   13.40    6.00
  -3  21   1   11.80    5.20
  -3  21   1   20.30    5.90
   3  21  -1   11.90    5.00
   3  21  -1   19.70    6.00
   1 -21  -1   29.40    6.00
   1 -21  -1   46.90    7.30
  -1 -21   1   29.50    6.30
  -1 -21   1   40.60    6.70
  -1  21   1   25.60    5.50
   1  21  -1   32.30    5.80
   1  21  -1   27.70    5.70
  -1  21   1   41.10    6.90
  -1 -21  -1    1.80    5.20
   1 -21   1    0.50    5.90
   1 -21   1    2.20    5.70
  -1 -21  -1   -1.30    5.50
   1  21   1    1.60    4.90
   1  21   1   -0.80    4.90
  -1  21  -1    0.10    4.90
  -1  21  -1    1.80    5.10
  -3 -21  -1    1.90    5.20
   3 -21   1    1.10    5.70
  -3 -21  -1    1.30    5.90
   3 -21   1    5.50    6.20
  -3  21  -1   -0.80    4.90
  -3  21  -1    2.20    5.30
   3  21   1    3.40    5.20
   3  21   1   -0.10    5.40
   5 -21   1   36.10    7.30
  -5 -21  -1   25.70    5.90
   5 -21   1   33.50    7.50
  -5 -21  -1   47.90    7.60
  -5  21  -1   41.90    7.20
  -5  21  -1   30.20    6.70
   5  21   1   21.40    6.10
   5  21   1   33.70    6.60
 -28   0   2    1.50    8.20
 -28   0   2    4.90    7.30
  28   0  -2    1.20   10.00
  28   0  -2    9.00    9.00
 -26   0   2    0.30    6.60
  26   0  -2    6.60    8.10
  24   0  -2   23.30    7.00
  24   0  -2   17.60    7.10
 -24   0   2   23.90    6.10
 -24   0   2   14.90    6.10
  22   0  -2  106.59    8.20
  22   0  -2  106.89    9.20
 -22   0   2   97.09    7.60
 -22   0   2  102.49    8.70
  20   0  -2   61.39    7.50
 -20   0   2   60.69    7.00
  18   0  -2   69.39    6.20
  18   0  -2   67.89    5.90
 -18   0   2   66.89    5.40
 -18   0   2   73.09    5.90
 -16   0   2  278.77   10.80
  16   0  -2  278.27   10.90
  16   0  -2  271.97   10.90
 -16   0   2  273.37   10.80
 -14   0   2   30.90    3.40
  14   0  -2   28.50    3.30
  14   0  -2   29.70    3.50
 -14   0   2   27.60    3.20
 -12   0   2  120.29    5.50
  12   0  -2  116.69    5.60
 -12   0   2  119.79    5.60
  12   0  -2  111.19    5.50
  10   0  -2  752.52   24.60
 -10   0   2  773.82   24.60
 -10   0   2  771.62   24.60
  10   0  -2  757.12   24.60
   8   0  -2 2415.86   75.09
  -8   0   2 2358.56   75.09
  -8   0   2 2510.65   75.19
   8   0  -2 2373.36   75.19
  -6   0   2 4216.48  129.49
  -6   0   2 4264.77  129.49
   6   0  -2 4212.08  129.49
   6   0  -2 4050.09  129.49
   4   0  -2 3006.80   94.99
  -4   0   2 3125.69   94.99
  -4   0   2 3068.29   94.99
   4   0  -2 3091.89   94.99
   0   0  -2  229.08    6.80
   0   0   2  198.08    6.90
   0   0  -2  196.78    6.80
   0   0   2  229.38    6.80
   2   0   2  105.49    4.00
   2   0   2  103.29    4.00
  -2   0  -2  103.99    3.90
  -2   0  -2  102.09    3.90
  -4   0  -2   55.49    2.90
  -4   0  -2   56.69    2.90
   4   0   2   56.59    2.90
   4   0   2   60.09    3.10
   6   0   2   90.89    4.20
  -6   0  -2   95.09    4.30
   6   0   2   92.99    4.30
  -6   0  -2   96.39    4.30
   8   0   2    5.00    2.50
  -8   0  -2    6.00    2.30
 -10   0  -2   24.00    2.50
  10   0   2   31.90    2.90
 -10   0  -2   25.30    3.30
  10   0   2   22.30    3.40
  12   0   2    0.50    2.90
 -12   0  -2    1.30    2.60
  12   0   2    2.40    2.80
 -12   0  -2    1.70    2.60
  14   0   2   54.39    5.50
  14   0   2   48.40    5.50
 -14   0  -2   56.59    5.30
 -14   0  -2   53.39    4.80
 -16   0  -2   60.89    5.50
  16   0   2   70.69    5.80
  18   0   2   45.10    6.30
 -18   0  -2   37.90    5.60
  20   0   2   60.89    8.00
  20   0   2   50.39    7.20
 -20   0  -2   62.59    7.90
 -20   0  -2   53.49    6.60
 -22   0  -2   -2.80    5.90
 -22   0  -2    3.20    6.80
  22   0   2    1.60    7.00
  22   0   2    0.80    7.40
  24   0   2  247.08   15.10
 -24   0  -2  318.87   14.30
  27  -1  -2    0.60    8.20
 -27  -1   2    0.00    6.30
 -27   1   2    7.80    6.90
  27   1  -2   10.60    8.10
 -25  -1   2   12.70    6.50
  25  -1  -2    7.00    7.60
 -25  -1   2   18.60    6.30
  25  -1  -2   16.10    7.40
  25   1  -2   12.20    7.50
  25   1  -2    9.60    7.60
 -25   1   2   13.40    6.30
 -25   1   2    7.30    6.40
 -23  -1   2    6.80    5.40
 -23  -1   2    5.80    6.00
  23  -1  -2    2.50    6.50
  23  -1  -2    6.00    6.10
  23   1  -2    4.90    6.50
 -23   1   2    3.90    5.60
  23   1  -2    4.60    6.80
 -23   1   2    0.50    4.90
  21  -1  -2   42.60    6.60
 -21  -1   2   41.50    5.80
 -21   1   2   47.60    6.20
  21   1  -2   45.40    6.70
  19  -1  -2    7.70    4.80
 -19  -1   2   10.60    3.90
 -19  -1   2    5.80    4.10
  19  -1  -2   12.30    4.40
  19   1  -2    4.90    4.30
 -19   1   2    4.10    3.80
 -19   1   2    9.40    3.90
  19   1  -2   11.30    4.30
  17  -1  -2   57.49    5.70
 -17  -1   2   60.69    5.00
  17  -1  -2   61.19    5.50
 -17  -1   2   54.99    5.10
  17   1  -2   58.49    5.50
 -17   1   2   63.29    5.00
 -17   1   2   62.49    5.30
  17   1  -2   61.89    5.20
 -15  -1   2   25.90    3.50
  15  -1  -2   31.80    3.90
  15  -1  -2   23.30    3.40
 -15  -1   2   38.40    3.90
 -15   1   2   31.40    3.70
  15   1  -2   24.90    3.40
  15   1  -2   34.80    3.90
 -15   1   2   32.00    3.70
 -13  -1   2    4.20    2.40
  13  -1  -2    6.50    2.70
  13   1  -2    5.00    2.40
 -13   1   2    4.30    2.60
  11  -1  -2    5.40    2.10
 -11  -1   2    6.30    2.30
  11   1  -2    3.90    2.10
 -11   1   2    6.20    2.20
  -9  -1   2 2575.34   78.99
   9  -1  -2 2546.65   78.99
  -9  -1   2 2511.75   78.99
   9  -1  -2 2521.05   78.99
  -9   1   2 2592.44   78.99
  -9   1   2 2516.25   78.99
   9   1  -2 2562.04   78.99
   9   1  -2 2451.35   78.99
   7  -1  -2 9274.57  299.07
   7  -1  -2 9999.00  299.17
  -7  -1   2 9607.64  299.07
  -7  -1   2 9821.22  299.17
  -7   1   2 9717.03  299.07
   7   1  -2 9770.82  299.17
  -7   1   2 9805.82  299.17
   7   1  -2 9495.85  299.07
   5  -1  -2 5346.96  161.78
   5  -1  -2 5119.39  161.78
  -5  -1   2 5304.07  161.78
  -5  -1   2 5206.28  161.78
   5   1  -2 5099.69  161.78
   5   1  -2 5203.18  161.78
  -5   1   2 5186.78  161.78
  -5   1   2 5428.06  161.78
   3  -1  -2 1823.12   55.19
  -3  -1   2 1803.12   55.19
  -3  -1   2 1786.02   55.19
  -3   1   2 1732.93   55.19
   3   1  -2 1785.32   55.19
   3   1  -2 1780.62   55.19
  -3   1   2 1781.82   55.19
  -1  -1   2   45.60    1.70
   1  -1  -2   42.80    1.70
  -1  -1   2   42.30    1.70
  -1   1   2   44.60    1.80
   1   1  -2   42.20    1.70
  -1  -1  -2 1236.28   38.10
   1  -1   2 1231.08   38.10
  -1  -1  -2 1228.48   38.10
   1  -1   2 1184.28   38.10
   1   1   2 1248.58   38.10
   1   1   2 1226.98   38.10
  -3  -1  -2  205.48    7.00
   3  -1   2  205.18    7.00
   3  -1   2  200.58    7.10
  -3  -1  -2  205.08    7.00
  -3   1  -2  202.88    7.00
   3   1   2  201.38    7.00
  -3   1  -2  204.08    7.00
   3   1   2  207.48    7.00
  -5  -1  -2  148.69    5.70
   5  -1   2  154.18    5.90
   5  -1   2  151.58    5.70
  -5  -1  -2  153.58    5.70
   5   1   2  152.28    5.80
  -5   1  -2  152.38    5.70
   5   1   2  147.09    5.70
  -5   1  -2  150.98    5.80
   7  -1   2   92.99    4.30
  -7  -1  -2   71.39    4.10
  -7   1  -2   93.79    4.20
  -7   1  -2   67.09    4.10
   7   1   2   71.49    4.10
   7   1   2   89.99    4.30
  -9  -1  -2  160.98    7.10
   9  -1   2  162.38    7.30
   9  -1   2  190.08    7.10
  -9  -1  -2  195.28    7.10
  -9   1  -2  164.28    7.20
   9   1   2  184.18    7.00
   9   1   2  162.58    7.30
  -9   1  -2  190.68    7.10
 -11  -1  -2  106.99    5.60
 -11  -1  -2  106.69    5.60
  11  -1   2  106.09    5.50
  11  -1   2  106.79    5.50
  11   1   2  108.39    5.80
  11   1   2  111.29    5.60
 -11   1  -2  105.49    5.30
 -11   1  -2  107.59    5.40
 -13  -1  -2   39.90    4.50
 -13  -1  -2   40.70    4.20
  13  -1   2   40.00    5.00
  13  -1   2   40.40    4.80
  13   1   2   40.40    4.50
 -13   1  -2   37.20    4.50
 -13   1  -2   39.70    4.60
  13   1   2   40.20    4.40
  15  -1   2   -0.80    3.80
 -15  -1  -2   -1.40    3.50
  15  -1   2   -0.90    3.80
 -15  -1  -2   -0.90    3.70
 -15   1  -2    2.60    3.50
  15   1   2   -2.50    3.90
 -15   1  -2   -0.20    3.40
  15   1   2   -1.70    4.10
 -17  -1  -2   59.49    6.50
  17  -1   2   49.50    6.30
 -17  -1  -2   76.09    6.70
  17  -1   2   73.69    6.30
  17   1   2   71.49    6.90
 -17   1  -2   58.99    6.00
 -17   1  -2   51.19    5.90
  17   1   2   55.99    6.40
 -19  -1  -2   99.69    7.90
  19  -1   2   91.19    8.50
  19  -1   2   85.99    8.70
 -19  -1  -2   88.99    8.10
  19   1   2   88.19    8.00
  19   1   2   89.49    8.40
 -19   1  -2   86.79    8.00
 -19   1  -2   90.29    7.50
 -21  -1  -2   -1.80    5.70
  21  -1   2   -0.70    6.30
  21  -1   2    1.90    7.00
 -21  -1  -2   -2.20    6.60
 -21   1  -2   -3.40    5.30
 -21   1  -2   -3.80    6.30
  21   1   2   -1.10    6.30
  21   1   2    2.50    6.80
 -23  -1  -2   70.49    7.60
  23  -1   2   89.59    8.60
  23   1   2   69.69    8.30
 -23   1  -2   68.99    7.90
 -25  -1  -2    3.10    7.20
 -25  -1  -2   -1.10    8.20
  25  -1   2   -2.00    9.60
  25  -1   2    0.30    8.10
 -25   1  -2    2.50    8.90
  25   1   2    6.90    8.50
 -25   1  -2    1.40    6.90
  25   1   2    7.00    8.80
 -28  -2   2    4.10    6.40
 -28  -2   2    1.00    8.30
  28  -2  -2    1.50    8.00
  28  -2  -2    4.90   10.90
  28   2  -2    4.20    9.90
  28   2  -2   -0.30    8.00
 -28   2   2   -1.20    8.60
 -26  -2   2    2.70    7.00
  26  -2  -2    1.80    8.70
  26   2  -2    0.90    7.70
 -26   2   2    1.30    7.20
 -24  -2   2   33.90    6.50
  24  -2  -2   41.90    8.10
 -24  -2   2   39.80    7.50
  24  -2  -2   27.30    7.30
 -24   2   2   25.00    5.90
  24   2  -2   35.10    7.80
 -24   2   2   25.10    6.10
  24   2  -2   43.10    8.20
  22  -2  -2    0.30    6.40
  22  -2  -2    1.80    5.50
 -22  -2   2   -1.20    4.50
 -22  -2   2    0.90    5.70
  22   2  -2   -2.40    5.90
 -22   2   2   -0.50    4.80
  22   2  -2    4.20    5.60
 -22   2   2   -1.80    4.60
  20  -2  -2   49.60    5.20
 -20   2   2   41.40    4.80
 -18  -2   2    0.80    3.60
  18  -2  -2   -1.40    4.00
  18  -2  -2    0.00    3.90
 -18  -2   2   -0.90    3.40
 -18   2   2   -0.90    3.50
 -18   2   2   -0.60    3.60
  18   2  -2    3.80    4.10
  18   2  -2   -1.60    3.60
  16  -2  -2  127.19    6.90
 -16  -2   2  124.49    6.50
 -16  -2   2  136.29    6.90
  16  -2  -2  129.69    6.80
  16   2  -2  121.99    6.80
 -16   2   2  125.09    6.60
  16   2  -2  125.49    6.50
 -16   2   2  125.49    6.70
 -14  -2   2   26.30    3.40
  14  -2  -2   22.50    3.40
  14  -2  -2   21.60    3.30
 -14  -2   2   25.30    3.40
  14   2  -2   19.30    3.10
  14   2  -2   26.20    3.40
 -14   2   2   27.10    3.50
 -14   2   2   24.80    3.40
  12  -2  -2    8.70    2.20
  12   2  -2    8.30    2.00
  10  -2  -2  437.46   14.30
 -10  -2   2  421.86   14.30
  10  -2  -2  434.76   14.40
 -10  -2   2  376.76   14.20
 -10   2   2  435.76   14.40
  10   2  -2  441.16   14.30
  10   2  -2  429.66   14.30
  -8  -2   2   83.29    3.80
  -8  -2   2   80.79    3.80
   8  -2  -2   76.49    3.70
   8  -2  -2   80.29    3.80
  -8   2   2   77.49    3.80
   8   2  -2   77.89    3.60
   8   2  -2   79.99    3.70
   6  -2  -2 2939.41   91.59
  -6  -2   2 2976.50   91.59
  -6  -2   2 2973.60   91.59
   6  -2  -2 2901.71   91.49
   6   2  -2 2922.61   91.59
  -6   2   2 2945.61   91.49
   6   2  -2 2976.10   91.59
  -6   2   2 2978.00   91.59
   4  -2  -2 1530.75   47.20
  -4  -2   2 1516.85   47.20
   4  -2  -2 1511.95   47.20
  -4  -2   2 1537.45   47.20
   4   2  -2 1511.35   47.20
  -4   2   2 1496.85   47.20
   4   2  -2 1508.55   47.20
  -4   2   2 1539.05   47.20
   2  -2  -2 2559.24   80.29
  -2  -2   2 2647.34   80.29
   2  -2  -2 2602.34   80.29
  -2  -2   2 2594.84   80.29
   2   2  -2 2608.74   80.29
   2   2  -2 2569.54   80.29
  -2   2   2 2585.74   80.29
  -2   2   2 2594.34   80.29
   0  -2  -2  876.21   27.50
   0  -2   2  885.31   27.50
   0  -2   2  879.11   27.50
   0  -2  -2  883.21   27.50
   0   2  -2  878.21   27.50
   0   2   2  875.61   27.50
   0   2  -2  883.61   27.50
   0   2   2  883.01   27.50
   2  -2   2   38.80    2.30
  -2  -2  -2   38.00    2.20
  -2  -2  -2   37.70    2.20
   2  -2   2   38.90    2.30
  -2   2  -2   36.80    2.30
   2   2   2   37.60    2.20
   2   2   2   35.60    2.20
  -2   2  -2   38.40    2.30
  -4  -2  -2  810.12   25.80
  -4  -2  -2  814.22   25.80
   4  -2   2  816.22   25.80
   4  -2   2  811.42   25.80
  -4   2  -2  803.32   25.80
   4   2   2  819.22   25.80
   4   2   2  812.32   25.80
   6  -2   2  165.68    6.50
  -6  -2  -2  172.68    6.50
  -6  -2  -2  175.18    6.50
   6  -2   2  168.68    6.60
  -6   2  -2  171.88    6.50
  -6   2  -2  171.48    6.50
   6   2   2  174.58    6.60
   6   2   2  174.28    6.60
   8  -2   2   93.59    4.90
  -8  -2  -2   90.49    4.70
  -8   2  -2   89.89    4.80
   8   2   2  117.09    4.70
 -10  -2  -2  320.07   11.80
  10  -2   2  324.47   11.70
  10  -2   2  313.97   11.80
 -10  -2  -2  339.67   11.70
  10   2   2  317.57   11.80
 -10   2  -2  320.77   11.80
  10   2   2  344.47   11.80
 -10   2  -2  331.17   11.70
  12  -2   2   13.90    3.60
 -12  -2  -2    8.80    2.90
 -12  -2  -2    7.60    2.80
  12  -2   2   12.90    3.40
 -12   2  -2   14.60    3.20
  12   2   2    7.90    3.10
 -12   2  -2   11.40    3.00
  12   2   2    9.70    3.10
 -14  -2  -2   86.19    5.90
 -14  -2  -2   83.29    6.00
  14  -2   2   81.29    5.80
  14  -2   2   84.99    6.40
 -14   2  -2   82.89    6.00
  14   2   2   87.29    5.80
 -14   2  -2   86.49    5.70
  14   2   2   81.09    6.20
 -16  -2  -2   41.50    5.30
  16  -2   2   50.69    6.00
  16   2   2   48.30    5.80
 -16   2  -2   43.00    5.50
 -18  -2  -2   34.90    5.00
  20  -2   2   -0.40    6.00
  20  -2   2   -0.40    6.40
 -20  -2  -2    0.50    5.70
 -20  -2  -2    4.40    5.60
  20   2   2    1.60    6.30
  20   2   2    2.80    6.30
 -20   2  -2   -1.40    5.40
 -20   2  -2    0.70    5.20
  22  -2   2   18.40    7.00
  22  -2   2    5.50    7.70
 -22  -2  -2    0.80    7.10
 -22  -2  -2   10.90    6.00
  22   2   2    4.80    7.60
 -22   2  -2    8.90    6.80
 -22   2  -2   12.50    6.10
  22   2   2   12.10    6.70
  24   2   2   37.70    8.10
  27  -3  -2   98.29   10.50
 -27  -3   2  111.29   10.10
 -27   3   2   85.29    8.70
  27   3  -2  117.79   10.70
 -25  -3   2   12.00    6.10
  25  -3  -2    5.20    7.00
 -25  -3   2   11.40    7.30
  25  -3  -2    4.30    7.80
  25   3  -2    2.00    7.90
  25   3  -2    6.90    7.00
 -25   3   2    5.60    5.70
  23  -3  -2   -1.40    6.90
 -23  -3   2    1.20    4.90
  23  -3  -2    3.00    6.20
 -23  -3   2    3.20    6.30
  23   3  -2    2.60    6.70
 -23   3   2    2.00    5.30
  23   3  -2    2.30    6.10
  21  -3  -2   52.29    6.80
 -21  -3   2   47.00    5.90
 -21  -3   2   51.19    5.70
  21   3  -2   60.79    7.20
 -19  -3   2   41.10    4.80
 -19  -3   2   48.80    5.70
  19  -3  -2   45.80    5.80
  19  -3  -2   55.59    5.20
  19   3  -2   40.70    5.70
 -19   3   2   34.60    4.80
  19   3  -2   37.30    4.60
 -17  -3   2   36.40    4.40
  17  -3  -2   40.20    5.00
  17  -3  -2   33.70    4.80
 -17  -3   2   37.30    4.30
 -17   3   2   31.30    4.40
  17   3  -2   30.90    4.30
  17   3  -2   25.00    4.20
 -17   3   2   42.30    4.90
 -15  -3   2   61.49    4.80
  15  -3  -2   58.29    4.50
  15  -3  -2   56.99    5.10
 -15  -3   2   61.99    5.00
  15   3  -2   56.69    4.90
  15   3  -2   59.99    4.70
 -15   3   2   58.49    4.50
 -15   3   2   59.89    4.80
  13  -3  -2   48.70    3.60
 -13  -3   2   53.59    4.10
 -13   3   2   49.90    3.60
  13   3  -2   49.10    3.90
  11  -3  -2  375.76   12.60
  11  -3  -2  354.66   12.70
 -11  -3   2  356.56   12.70
 -11  -3   2  392.86   12.80
  11   3  -2  357.36   12.80
  11   3  -2  373.86   12.70
 -11   3   2  357.66   12.70
   9  -3  -2  781.92   24.70
  -9  -3   2  772.22   24.70
   9  -3  -2  751.32   24.60
  -9  -3   2  770.22   24.70
  -9   3   2  763.62   24.70
   9   3  -2  764.72   24.70
   9   3  -2  764.62   24.70
  -9   3   2  762.42   24.70
   7  -3  -2 2575.94   79.69
  -7  -3   2 2582.14   79.69
  -7  -3   2 2562.24   79.59
   7  -3  -2 2536.15   79.59
   7   3  -2 2575.94   79.69
  -7   3   2 2554.24   79.59
  -7   3   2 2573.84   79.69
   7   3  -2 2518.15   79.59
   5  -3  -2  657.03   21.10
   5  -3  -2  653.83   21.10
  -5  -3   2  669.13   21.10
  -5  -3   2  674.93   21.10
  -5   3   2  669.23   21.10
   5   3  -2  661.83   21.10
   5   3  -2  659.83   21.10
  -5   3   2  665.43   21.10
   3  -3  -2 1017.30   32.90
  -3  -3   2 1075.79   32.90
   3  -3  -2 1028.10   32.90
  -3  -3   2 1066.79   32.90
   3   3  -2 1047.00   32.90
   3   3  -2 1051.69   32.90
  -3   3   2 1067.39   32.90
  -3   3   2 1060.79   32.90
   1  -3  -2  540.85   17.50
  -1  -3   2  548.95   17.50
   1  -3  -2  550.64   17.50
  -1  -3   2  552.04   17.50
   1   3  -2  555.94   17.50
  -1   3   2  551.04   17.50
  -1   3   2  548.45   17.50
   1   3  -2  569.84   17.50
   1  -3   2  561.24   17.90
  -1  -3  -2  561.94   17.90
   1  -3   2  559.04   17.90
  -1  -3  -2  561.74   17.90
  -1   3  -2  559.94   17.90
  -1   3  -2  571.04   17.90
   1   3   2  556.14   17.90
   1   3   2  561.04   17.90
  -3  -3  -2   27.60    2.10
   3  -3   2   25.90    2.40
  -3   3  -2   27.70    2.30
   3   3   2   24.60    2.30
  -3   3  -2   26.80    2.30
   3   3   2   26.70    2.20
   5  -3   2   27.00    2.60
  -5  -3  -2   20.50    2.50
  -5  -3  -2   19.80    2.20
   5  -3   2   27.30    2.60
   5   3   2   30.60    2.70
  -5   3  -2   18.10    2.30
  -5   3  -2   32.30    2.80
   5   3   2   27.50    2.60
  11  -3   2   41.30    4.20
 -11  -3  -2   31.40    3.90
 -11  -3  -2   32.00    4.00
  11  -3   2   29.70    3.80
  11   3   2   43.50    4.20
 -11   3  -2   29.60    3.60
 -11   3  -2   38.90    3.90
  11   3   2   37.50    4.10
 -13  -3  -2    3.30    3.00
  13  -3   2    3.30    3.70
 -13  -3  -2    2.70    2.90
  13  -3   2    0.30    3.60
  13   3   2    1.70    3.30
  13   3   2    0.30    3.10
 -13   3  -2    3.10    3.30
 -13   3  -2    1.80    3.10
 -15  -3  -2   33.20    4.70
 -15  -3  -2   30.10    4.70
  15  -3   2   36.50    5.20
  15  -3   2   42.00    5.60
 -15   3  -2   31.60    4.70
  15   3   2   41.50    5.40
 -15   3  -2   36.90    5.00
  15   3   2   31.50    4.90
 -17  -3  -2  202.68   10.00
  17  -3   2  196.88   10.10
  17  -3   2  231.18    9.90
  17   3   2  207.18   10.50
 -17   3  -2  194.38    9.90
 -17   3  -2  238.48    9.90
 -19  -3  -2   42.50    6.10
 -19  -3  -2   47.20    6.60
  19  -3   2   57.59    7.90
  19  -3   2   62.29    7.70
 -19   3  -2   53.89    7.20
  19   3   2   44.90    6.70
  19   3   2   56.79    7.20
 -21  -3  -2  197.78   11.20
 -21  -3  -2  190.58   11.40
  21  -3   2  189.58   12.10
  21  -3   2  198.48   11.70
 -21   3  -2  202.58   11.60
  21   3   2  195.78   11.80
  21   3   2  194.08   11.30
  23  -3   2   83.29    8.80
 -23  -3  -2   78.89    8.60
  23   3   2   82.49    8.70
 -23   3  -2   79.39    8.10
 -25  -3  -2  160.38   13.30
 -25  -3  -2  142.99   12.00
  25  -3   2  150.18   12.90
  25  -3   2  153.48   14.00
  25   3   2  136.69   12.60
 -25   3  -2  153.38   13.20
  25   3   2  136.69   13.40
 -26  -4   2   23.90    6.80
  26  -4  -2   53.49    9.10
  26  -4  -2   42.80    8.30
  26   4  -2   37.30    8.50
 -26   4   2   37.20    6.90
  24  -4  -2   55.69    8.20
  24  -4  -2   53.29    8.30
 -24  -4   2   57.89    7.40
 -24  -4   2   43.00    7.30
  24   4  -2   42.40    7.80
 -24   4   2   47.70    7.00
  24   4  -2   59.79    8.20
 -22  -4   2   74.19    8.40
 -22  -4   2   75.59    8.00
  22  -4  -2   78.49    8.30
  22  -4  -2   73.19    7.90
 -22   4   2   74.79    7.80
  22   4  -2   84.09    9.10
  22   4  -2   87.19    8.70
 -22   4   2   73.89    7.20
  20  -4  -2   49.20    6.30
 -20  -4   2   47.60    6.10
 -20   4   2   39.80    5.60
  20   4  -2   55.19    6.60
  18  -4  -2   30.50    5.40
 -18  -4   2   35.90    5.40
  18  -4  -2   32.40    5.00
 -18  -4   2   29.70    4.40
 -18   4   2   26.30    4.40
  18   4  -2   30.70    5.10
  18   4  -2   25.00    4.50
 -18   4   2   37.00    5.10
 -16  -4   2   49.50    4.60
 -16  -4   2   52.59    4.90
  16  -4  -2   50.49    5.40
  16  -4  -2   53.59    5.30
  16   4  -2   49.70    5.00
 -16   4   2   46.90    5.00
  16   4  -2   47.60    4.60
 -16   4   2   48.40    5.10
 -14  -4   2   31.90    4.00
  14  -4  -2   31.30    3.80
  14  -4  -2   33.50    4.10
 -14  -4   2   34.20    4.20
  14   4  -2   33.20    3.80
 -14   4   2   34.50    3.70
  14   4  -2   34.40    3.90
 -14   4   2   44.70    4.20
 -12  -4   2    4.70    2.50
  12  -4  -2    3.90    2.40
 -12   4   2    4.40    2.40
  12   4  -2    2.90    2.40
  10  -4  -2   31.20    3.30
 -10  -4   2   32.30    3.30
 -10   4   2   30.00    3.20
  10   4  -2   30.90    3.30
   8  -4  -2  981.70   31.90
  -8  -4   2 1007.50   32.00
  -8  -4   2 1011.40   32.00
   8  -4  -2 1015.90   32.00
  -8   4   2 1007.40   32.00
  -8   4   2 1014.20   32.00
   8   4  -2  991.00   32.00
   8   4  -2 1015.80   32.00
  -6  -4   2  270.07    9.30
   6  -4  -2  271.37    9.30
  -6  -4   2  281.67    9.30
   6  -4  -2  268.77    9.30
   6   4  -2  272.27    9.30
  -6   4   2  268.67    9.30
   6   4  -2  278.17    9.30
  -6   4   2  266.07    9.30
  -4  -4   2   27.80    1.90
   4  -4  -2   26.20    1.90
  -4  -4   2   29.20    2.10
   4  -4  -2   28.40    2.00
  -4   4   2   27.40    2.00
   4   4  -2   28.20    2.00
  -4   4   2   27.70    2.00
   4   4  -2   28.60    2.00
   2  -4  -2  342.07   11.40
  -2  -4   2  354.66   11.40
  -2  -4   2  350.36   11.50
   2  -4  -2  345.07   11.40
  -2   4   2  356.16   11.40
   2   4  -2  349.96   11.40
  -2   4   2  348.87   11.40
   2   4  -2  352.76   11.40
   0  -4  -2 1963.00   61.39
   0  -4  -2 2007.10   61.39
   0  -4   2 1945.61   61.39
   0  -4   2 1992.20   61.39
   0   4  -2 1989.10   61.39
   0   4   2 1968.50   61.39
   0   4  -2 1968.30   61.39
   0   4   2 1946.41   61.39
  -2  -4  -2  493.85   15.90
  -2  -4  -2  493.85   15.90
   2  -4   2  494.15   15.90
   2  -4   2  484.45   15.90
  -2   4  -2  491.95   15.90
  -2   4  -2  493.55   15.90
   2   4   2  490.35   15.90
   2   4   2  484.45   15.90
   4  -4   2   62.79    3.50
   4  -4   2   66.69    3.50
  -4  -4  -2   65.19    3.40
  -4  -4  -2   64.89    3.20
   4   4   2   63.69    3.40
  -4   4  -2   63.49    3.30
  -4   4  -2   65.39    3.50
   4   4   2   65.09    3.50
  -6  -4  -2    1.30    1.80
   6  -4   2    0.50    2.00
  -6   4  -2    0.50    1.90
   6   4   2    2.80    2.00
  -8  -4  -2   44.40    3.20
  -8  -4  -2   46.20    3.80
   8  -4   2   42.70    3.80
   8   4   2   48.80    3.80
  -8   4  -2   45.60    3.60
 -10  -4  -2  115.39    5.60
 -10  -4  -2  112.69    5.50
  10  -4   2  109.49    5.90
  10  -4   2  113.69    5.90
 -10   4  -2  117.19    5.70
 -10   4  -2  112.29    5.80
  10   4   2  109.79    5.70
  10   4   2  109.29    5.60
 -12  -4  -2   26.30    3.80
  12  -4   2   23.90    4.00
 -12  -4  -2   22.70    3.70
  12  -4   2   21.50    4.00
  12   4   2   24.10    3.90
 -12   4  -2   22.60    3.60
  12   4   2   21.30    3.60
 -12   4  -2   24.70    3.70
 -14  -4  -2   44.30    5.00
 -14  -4  -2   45.90    5.30
  14  -4   2   40.10    5.20
  14  -4   2   33.00    4.70
 -14   4  -2   37.90    4.60
  14   4   2   42.30    5.20
 -14   4  -2   44.40    5.10
  14   4   2   41.10    4.90
  18  -4   2    7.50    5.60
  18  -4   2    6.20    5.50
 -18  -4  -2    9.70    5.30
 -18  -4  -2    8.70    5.70
 -18   4  -2    7.80    5.20
  18   4   2    3.60    5.80
  18   4   2   10.40    5.80
 -20  -4  -2  155.38   10.00
  20  -4   2  148.19    9.90
  20  -4   2  159.48   10.30
 -20  -4  -2  159.48   10.00
  20   4   2  150.78   10.40
 -20   4  -2  152.68    9.70
  20   4   2  157.58   10.20
 -20   4  -2  150.78    9.90
 -22  -4  -2   -7.90    4.00
  22  -4   2    1.30    7.20
 -22  -4  -2   -0.30    6.80
 -22   4  -2    3.90    6.50
  22   4   2    0.20    7.20
  22   4   2  -10.80    5.00
 -24  -4  -2    6.00    8.10
 -24  -4  -2   -1.20    6.60
  24  -4   2    3.50    9.40
  24  -4   2    4.10    7.90
  24   4   2   -0.10    7.40
 -24   4  -2    4.30    8.00
  24   4   2    4.90    8.70
 -24   4  -2    0.60    6.80
 -27  -5   2    4.30    6.90
  27  -5  -2    6.60    9.90
  27  -5  -2    8.30    8.10
 -27  -5   2   10.80    8.10
 -27   5   2    6.80    7.10
  27   5  -2    3.00    8.60
 -27   5   2    2.00    6.40
  27   5  -2    8.40    9.00
 -25  -5   2   80.19    9.90
  25  -5  -2   97.89   11.10
  25   5  -2   88.69    9.90
 -25   5   2   60.59    8.00
 -23  -5   2   34.20    6.80
  23  -5  -2   29.30    7.00
  23  -5  -2   27.90    7.90
 -23  -5   2   24.60    6.00
  23   5  -2   28.30    7.20
  23   5  -2   26.80    7.00
 -23   5   2   26.50    5.90
 -23   5   2   24.10    6.10
  21  -5  -2    9.40    6.60
 -21  -5   2    7.50    4.90
  21  -5  -2    6.20    6.10
 -21  -5   2    2.90    4.90
 -21   5   2    5.20    4.90
 -21   5   2    4.40    5.20
  21   5  -2    5.80    5.40
  21   5  -2    6.80    5.30
  19  -5  -2   24.70    4.30
  17  -5  -2   17.70    4.70
  17  -5  -2   10.60    4.00
 -17  -5   2   17.80    4.30
 -17  -5   2   14.80    4.20
 -17   5   2   15.10    4.10
  17   5  -2   16.70    4.30
  17   5  -2   13.80    3.90
 -17   5   2   16.30    4.10
  15  -5  -2   -0.70    3.00
  15  -5  -2    0.80    3.10
 -15  -5   2    1.60    3.10
 -15  -5   2   -0.10    2.80
 -15   5   2    1.70    2.90
  15   5  -2    0.30    2.90
 -15   5   2    1.80    3.30
  15   5  -2   -0.70    3.00
 -13  -5   2  112.99    5.60
 -13  -5   2  122.09    5.90
  13  -5  -2  114.49    6.00
  13  -5  -2  115.49    5.90
 -13   5   2  118.19    6.00
 -13   5   2  117.19    5.90
  13   5  -2  116.09    5.80
  13   5  -2  113.39    5.90
 -11  -5   2   10.30    2.60
  11  -5  -2    9.90    2.50
 -11   5   2    9.40    2.50
  11   5  -2    7.80    2.30
  -7  -5   2  190.58    7.00
   7  -5  -2  184.78    7.00
  -7  -5   2  194.38    7.10
   7  -5  -2  189.18    7.10
   7   5  -2  190.58    7.10
  -7   5   2  190.48    7.10
  -7   5   2  187.68    7.00
   7   5  -2  189.18    7.10
   5  -5  -2   62.59    3.00
   5  -5  -2   61.49    3.20
  -5  -5   2   60.29    3.10
  -5  -5   2   60.49    3.10
  -5   5   2   60.29    3.10
  -5   5   2   64.89    3.20
   5   5  -2   60.79    3.10
   5   5  -2   60.69    3.10
  -3  -5   2   14.70    1.80
  -3  -5   2   18.50    1.80
   3  -5  -2   19.60    1.90
   3  -5  -2   13.50    1.70
   3   5  -2   20.30    1.90
  -3   5   2   14.70    1.60
  -3   5   2   11.70    1.60
   3   5  -2   15.70    1.70
   1  -5  -2    2.20    1.30
  -1  -5   2    1.70    1.10
   1  -5  -2    3.00    1.20
  -1  -5   2    3.50    1.40
  -1   5   2    2.00    1.20
   1   5  -2    1.90    1.20
   1   5  -2    4.40    1.30
  -1   5   2    2.60    1.40
   1  -5   2 1715.83   54.09
   1  -5   2 1743.03   54.09
  -1  -5  -2 1702.03   54.09
  -1  -5  -2 1757.02   54.19
   1   5   2 1691.73   54.09
  -1   5  -2 1740.73   54.09
   1   5   2 1744.93   54.09
  -1   5  -2 1750.12   54.09
  -3  -5  -2  482.05   15.60
   3  -5   2  474.15   15.70
  -3  -5  -2  484.85   15.70
   3  -5   2  478.15   15.70
  -3   5  -2  466.15   15.60
  -3   5  -2  478.05   15.70
   3   5   2  465.15   15.60
   3   5   2  478.55   15.70
  -5  -5  -2    8.00    1.90
   5  -5   2    8.50    2.20
  -5   5  -2    6.70    2.10
   5   5   2    6.60    2.10
  -7  -5  -2   79.09    4.40
  -7  -5  -2  101.69    4.50
   7  -5   2   77.19    4.90
  -7   5  -2   80.29    4.70
   7   5   2  103.19    4.50
   7   5   2   79.49    4.70
   9  -5   2  391.96   14.00
   9  -5   2  395.36   14.10
  -9  -5  -2  413.56   14.10
  -9  -5  -2  410.46   14.10
   9   5   2  402.56   14.10
   9   5   2  396.66   14.00
  -9   5  -2  402.06   14.10
  -9   5  -2  398.06   14.10
 -11  -5  -2   53.29    4.30
 -11  -5  -2   51.59    4.50
  11  -5   2   52.89    4.80
  11  -5   2   46.70    4.80
 -11   5  -2   48.70    4.50
  11   5   2   53.19    4.60
  11   5   2   52.99    4.50
 -11   5  -2   55.89    4.70
  13  -5   2  150.78    7.80
 -13  -5  -2  143.19    7.70
  13  -5   2  141.49    7.40
 -13  -5  -2  147.99    7.30
 -13   5  -2  149.29    7.70
  13   5   2  150.18    7.40
  13   5   2  149.99    7.80
 -13   5  -2  144.19    7.30
  15  -5   2  638.94   23.00
 -15  -5  -2  658.43   23.00
 -15   5  -2  663.23   23.00
  15   5   2  650.73   23.00
  17  -5   2  126.39    8.80
 -17  -5  -2  128.99    8.60
 -17   5  -2  130.49    8.40
  17   5   2  121.99    8.70
  19  -5   2   26.40    7.00
 -19  -5  -2   22.60    6.10
 -19  -5  -2   22.50    5.80
  19  -5   2   20.00    6.90
 -19   5  -2   25.80    6.40
  19   5   2   26.50    6.50
 -19   5  -2   30.10    6.30
  19   5   2   22.50    6.10
  21  -5   2   58.69    8.40
  21  -5   2   52.69    8.00
 -21  -5  -2   66.39    8.70
 -21  -5  -2   43.00    6.80
 -21   5  -2   64.69    8.20
  21   5   2   54.79    7.70
  21   5   2   62.09    8.60
 -21   5  -2   56.99    7.30
  23  -5   2   33.70    8.80
 -23  -5  -2   14.50    6.50
 -23   5  -2   24.70    7.30
  23   5   2   30.40    7.90
 -26  -6   2   -1.80    6.30
  26  -6  -2    2.30    8.20
  26   6  -2   -5.70    5.30
 -26   6   2  -12.40    4.50
 -26   6   2   -1.30    6.40
  26   6  -2   -3.30    8.20
  24  -6  -2   -0.70    8.00
 -24  -6   2    2.90    5.80
  24  -6  -2    1.20    7.00
 -24  -6   2    4.30    6.20
 -24   6   2    2.10    5.70
  24   6  -2   -2.30    6.80
 -24   6   2   -0.10    5.80
  24   6  -2    1.00    6.80
  22  -6  -2  111.99    9.30
  22  -6  -2  117.49   10.00
 -22  -6   2  121.79    9.30
 -22  -6   2  118.29    8.40
 -22   6   2  117.39    8.90
 -22   6   2  104.29    8.90
  22   6  -2  120.09    9.30
  22   6  -2  112.59    9.70
  20  -6  -2   49.50    6.10
 -20  -6   2   66.29    5.90
  20   6  -2   71.19    6.10
 -20   6   2   51.09    5.80
 -18  -6   2   22.50    4.60
  18  -6  -2   23.40    5.30
  18   6  -2   24.30    5.00
 -18   6   2   29.60    5.10
 -16  -6   2   23.30    4.20
 -16  -6   2   23.20    4.30
  16  -6  -2   22.00    4.30
  16  -6  -2   22.70    4.30
  16   6  -2   23.60    4.30
 -16   6   2   26.10    4.20
  16   6  -2   18.50    3.90
 -16   6   2   22.70    4.00
 -14  -6   2   11.30    3.30
 -14  -6   2    7.40    3.20
  14  -6  -2    7.70    3.10
  14  -6  -2    8.30    3.20
  14   6  -2    6.60    3.00
 -14   6   2    6.10    3.00
  14   6  -2    9.40    3.20
 -14   6   2    9.90    3.10
  12  -6  -2  263.37   10.20
  12  -6  -2  275.67   10.40
 -12  -6   2  272.77   10.20
 -12  -6   2  276.17   10.30
  12   6  -2  273.47   10.30
  12   6  -2  276.47   10.40
 -12   6   2  279.07   10.40
 -12   6   2  270.37   10.20
 -10  -6   2   10.00    2.30
  10  -6  -2    8.40    2.40
 -10   6   2    9.50    2.60
  10   6  -2    6.40    2.20
   8  -6  -2  402.76   13.60
  -8  -6   2  411.66   13.60
   8   6  -2  347.27   13.30
  -8   6   2  412.86   13.60
   8   6  -2  407.96   13.60
   6  -6  -2  444.56   15.40
  -6  -6   2  482.05   15.60
   6  -6  -2  468.75   15.50
  -6  -6   2  472.35   15.50
   6   6  -2  468.45   15.50
   6   6  -2  472.45   15.50
  -6   6   2  461.35   15.50
  -6   6   2  465.85   15.50
  -4  -6   2   16.10    2.10
  -4  -6   2   13.20    1.90
   4  -6  -2   10.40    1.70
   4  -6  -2   11.50    1.90
  -4   6   2   13.20    1.90
   4   6  -2   14.40    2.00
  -4   6   2   13.00    2.00
   4   6  -2   10.50    1.80
   2  -6  -2  203.68    7.30
   2  -6  -2  201.58    7.30
  -2  -6   2  209.18    7.30
  -2  -6   2  208.28    7.40
  -2   6   2  206.88    7.40
   2   6  -2  210.18    7.40
  -2   6   2  206.38    7.40
   2   6  -2  200.78    7.30
   0  -6  -2  154.98    5.80
   0  -6   2  156.98    5.80
   0  -6  -2  155.28    5.90
   0  -6   2  151.98    5.80
   0   6  -2  149.99    5.80
   0   6  -2  161.58    5.90
   0   6   2  155.18    5.90
   0   6   2  151.28    5.80
  -2  -6  -2  240.58    8.40
  -2  -6  -2  244.78    8.50
   2  -6   2  238.38    8.50
   2  -6   2  234.18    8.50
  -2   6  -2  240.88    8.50
   2   6   2  243.68    8.50
  -2   6  -2  232.88    8.50
   2   6   2  237.68    8.50
  -6  -6  -2  102.99    5.20
   6  -6   2  118.99    5.00
   6  -6   2   96.59    5.10
  -6  -6  -2  124.19    5.10
  -6   6  -2  101.09    5.10
  -6   6  -2  119.39    5.00
   6   6   2  102.79    5.30
   8  -6   2  877.51   28.60
  -8  -6  -2  876.01   28.50
  -8  -6  -2  890.21   28.60
   8  -6   2  873.51   28.60
  -8   6  -2  882.41   28.60
  -8   6  -2  880.71   28.70
   8   6   2  872.51   28.60
   8   6   2  867.41   28.60
 -10  -6  -2  255.57    9.80
  10  -6   2  241.68    9.60
  10  -6   2  242.98    9.80
 -10  -6  -2  251.67    9.70
 -10   6  -2  243.88    9.60
  10   6   2  245.98    9.70
  10   6   2  248.38    9.80
 -10   6  -2  240.68    9.60
  12  -6   2  229.98    9.70
 -12  -6  -2  237.58    9.60
 -12  -6  -2  241.78    9.70
  12  -6   2  230.38   10.00
 -12   6  -2  228.68    9.70
  12   6   2  236.68    9.80
  12   6   2  231.08    9.70
 -12   6  -2  235.58    9.90
  14  -6   2   17.00    4.60
 -14  -6  -2   17.00    4.50
  14  -6   2   21.70    4.90
 -14  -6  -2   18.70    4.20
 -14   6  -2   23.30    4.50
  14   6   2   17.90    4.50
 -14   6  -2   19.40    4.40
  14   6   2   15.40    4.50
 -16  -6  -2   96.09    6.30
  16   6   2   66.89    6.00
 -18  -6  -2   26.60    5.90
  18  -6   2   23.70    6.60
 -18  -6  -2   19.40    5.90
  18  -6   2   15.50    5.80
 -18   6  -2   19.40    5.80
 -18   6  -2   13.80    5.10
  18   6   2   21.10    6.20
  18   6   2   16.10    5.80
 -20  -6  -2   12.80    5.70
  20  -6   2   16.80    7.40
  20  -6   2    8.10    6.30
 -20  -6  -2   17.40    6.70
 -20   6  -2   13.00    5.60
  20   6   2    9.90    6.60
 -20   6  -2   19.80    6.70
  20   6   2   11.40    6.10
  22  -6   2   70.49    7.90
 -22  -6  -2   66.39    7.50
  22  -6   2   40.20    8.10
 -22   6  -2   58.89    7.20
 -24  -6  -2   29.50    7.50
  24  -6   2   33.10    9.40
  24  -6   2   38.30   10.10
 -24  -6  -2   40.00    9.40
  24   6   2   41.70    9.60
 -24   6  -2   38.10    8.00
 -24   6  -2   30.80    8.80
  24   6   2   36.40    8.90
 -25  -7   2   66.59    7.40
  25  -7  -2   79.69    8.60
  25   7  -2   79.99    8.40
 -25   7   2   66.99    7.50
 -23  -7   2   17.10    5.80
  23  -7  -2   41.80    9.00
 -23  -7   2   24.70    5.90
  23  -7  -2   37.60    7.90
  23   7  -2   29.70    6.70
 -23   7   2   29.10    6.80
  23   7  -2   21.60    6.70
 -23   7   2   28.50    6.40
  21  -7  -2   36.20    6.60
 -21  -7   2   39.10    6.40
 -21  -7   2   34.60    6.10
  21  -7  -2   41.60    7.50
 -21   7   2   30.10    6.10
  21   7  -2   37.70    6.60
 -21   7   2   30.90    5.70
  21   7  -2   38.60    6.70
  19  -7  -2   -1.90    5.10
 -19  -7   2   -0.40    4.50
  19   7  -2   -0.20    5.00
 -19   7   2    0.90    4.20
 -17  -7   2   19.40    4.60
  17  -7  -2   15.20    4.90
 -17   7   2   20.30    4.80
  17   7  -2   13.50    4.50
  15  -7  -2  443.76   16.00
 -15  -7   2  422.86   15.90
 -15  -7   2  439.16   15.90
  15  -7  -2  434.96   16.10
  15   7  -2  441.56   16.00
 -15   7   2  437.66   16.00
  15   7  -2  436.56   16.00
 -15   7   2  444.36   16.00
 -13  -7   2   48.40    4.50
  13  -7  -2   43.80    4.60
 -13  -7   2   44.90    4.10
  13  -7  -2   43.80    4.60
 -13   7   2   44.20    4.60
  13   7  -2   45.30    4.50
  13   7  -2   42.10    4.00
 -13   7   2   44.10    4.50
 -11  -7   2    4.70    2.30
  11  -7  -2    5.50    2.50
 -11  -7   2    4.30    2.40
 -11   7   2    4.00    2.60
 -11   7   2    6.70    2.60
  11   7  -2    3.00    2.20
  11   7  -2    4.30    2.30
   9  -7  -2  411.76   14.30
  -9  -7   2  424.66   14.30
   9   7  -2  397.86   14.20
  -9   7   2  415.56   14.30
   7  -7  -2  674.53   23.00
  -7  -7   2  714.03   23.10
   7  -7  -2  702.03   23.10
  -7  -7   2  721.23   23.10
   7   7  -2  703.23   23.10
  -7   7   2  707.83   23.00
  -7   7   2  713.13   23.10
   7   7  -2  721.93   23.10
  -3  -7   2   77.69    3.40
   3  -7  -2   56.99    3.20
   3  -7  -2   73.59    3.50
  -3  -7   2   61.29    3.30
   3   7  -2   63.49    3.60
  -3   7   2   58.69    3.40
  -3   7   2   65.49    3.30
  -1  -7   2   90.89    3.80
   1  -7  -2   73.69    3.70
   1  -7  -2   82.79    3.90
  -1  -7   2   78.89    3.90
  -1   7   2   76.29    3.80
  -1   7   2   79.89    3.70
   1   7  -2   75.69    3.90
   1  -7   2   22.60    2.80
  -1  -7  -2   24.50    2.40
   1   7   2   22.90    2.70
  -1   7  -2   24.40    2.60
  -3  -7  -2 1236.48   39.20
   3  -7   2 1207.38   39.10
   3  -7   2 1234.78   39.20
   3   7   2 1229.78   39.20
  -3   7  -2 1226.18   39.20
  -3   7  -2 1262.07   39.20
   5  -7   2  559.24   18.70
  -5  -7  -2  561.74   18.60
   5   7   2  549.35   18.60
  -5   7  -2  560.34   18.60
  -7  -7  -2    2.90    2.10
   7  -7   2    2.70    2.40
   7  -7   2    3.50    2.50
  -7  -7  -2    2.50    2.20
   7   7   2    3.20    2.20
   7   7   2    3.40    2.30
  -7   7  -2    2.60    2.20
  -7   7  -2    3.80    2.40
   9  -7   2   35.20    4.20
  -9  -7  -2   34.70    3.60
  -9  -7  -2   34.00    3.50
   9  -7   2   34.30    4.10
  -9   7  -2   34.50    4.10
   9   7   2   35.90    3.80
   9   7   2   35.50    3.60
  -9   7  -2   35.20    4.00
 -11  -7  -2  149.69    7.30
  11  -7   2  142.49    7.20
 -11  -7  -2  148.59    7.00
  11  -7   2  147.79    7.50
 -11   7  -2  144.99    7.10
  11   7   2  150.58    7.40
 -11   7  -2  148.69    7.30
  11   7   2  146.19    7.10
 -13  -7  -2   29.70    4.60
 -13  -7  -2   32.40    4.40
  13  -7   2   38.00    5.20
  13  -7   2   36.00    5.10
  13   7   2   34.30    4.70
 -13   7  -2   37.60    4.90
  13   7   2   30.80    4.80
 -13   7  -2   34.50    4.80
  15  -7   2  256.07   11.30
  15  -7   2  229.88   10.80
 -15  -7  -2  243.18   11.00
 -15  -7  -2  258.07   11.20
 -15   7  -2  250.67   11.20
  15   7   2  239.18   11.10
  15   7   2  239.28   10.80
 -15   7  -2  222.98   10.60
  17  -7   2   16.00    6.20
 -17  -7  -2    8.40    5.50
  17  -7   2   10.40    5.50
 -17  -7  -2    5.50    4.90
 -17   7  -2   12.20    5.40
 -17   7  -2   10.90    4.90
  17   7   2   10.30    5.50
  17   7   2    8.70    5.10
  19  -7   2   96.79    9.70
  19  -7   2   95.59    9.20
 -19  -7  -2   96.19    8.40
 -19  -7  -2   91.49    8.80
 -19   7  -2   98.89    8.50
  19   7   2   96.59    8.30
  19   7   2   96.09    9.00
 -19   7  -2  113.49    9.20
  21  -7   2   -4.30    7.20
 -21  -7  -2    1.50    6.20
  21   7   2    5.80    6.60
 -21   7  -2   -2.70    6.20
  23  -7   2   33.70    9.70
 -23  -7  -2   16.80    7.20
  23  -7   2   30.90    8.90
 -23  -7  -2   35.90    8.00
  23   7   2   24.10    8.00
 -23   7  -2   26.60    7.30
  23   7   2   29.00    8.80
 -23   7  -2   23.20    8.00
 -26  -8   2    4.40    6.60
  26  -8  -2   11.80    8.40
  26  -8  -2   12.40   10.50
 -26  -8   2    2.90    6.80
 -26   8   2    8.90    7.60
  26   8  -2    8.90    8.10
  26   8  -2    5.00    7.60
 -26   8   2    9.20    6.80
 -24  -8   2    2.20    5.90
  24  -8  -2    6.40    8.60
 -24   8   2    6.00    6.30
  24   8  -2    4.60    6.90
  22  -8  -2   13.40    7.30
 -22  -8   2   11.40    6.10
 -22  -8   2   14.40    5.80
  22  -8  -2    9.50    6.00
 -22   8   2    8.40    5.40
 -22   8   2   13.10    6.20
  22   8  -2   11.00    6.70
  22   8  -2    9.30    6.30
  20  -8  -2  127.39    9.60
 -20  -8   2  122.69    8.80
  20  -8  -2  121.99    8.50
 -20  -8   2  118.49    8.70
 -20   8   2  120.09    8.80
  20   8  -2  114.69    9.20
  20   8  -2  121.89    9.20
 -20   8   2  112.19    8.10
  18  -8  -2   86.89    7.50
 -18  -8   2   83.49    7.40
  18  -8  -2  101.39    6.50
 -18   8   2   86.99    7.30
 -18   8   2   75.89    5.80
  18   8  -2   87.39    7.40
  16  -8  -2  290.87   12.10
 -16  -8   2  294.17   12.10
 -16  -8   2  319.17   12.10
  16  -8  -2  282.57   12.00
 -16   8   2  286.77   12.10
  16   8  -2  282.67   12.20
  16   8  -2  321.27   12.10
 -16   8   2  272.77   11.80
 -14  -8   2   94.99    6.10
  14  -8  -2   93.69    6.30
 -14  -8   2   96.69    5.80
  14  -8  -2   91.49    5.90
  14   8  -2   95.99    5.80
 -14   8   2   92.89    5.90
  14   8  -2   94.19    6.20
 -14   8   2   99.69    6.30
 -12  -8   2    3.50    2.60
  12  -8  -2    3.30    3.00
 -12  -8   2    3.00    2.60
  12   8  -2    2.70    2.80
 -12   8   2    2.70    2.70
 -12   8   2    4.20    2.90
  12   8  -2    2.10    2.60
 -10  -8   2   51.69    3.70
  10  -8  -2   49.99    4.00
 -10  -8   2   53.19    4.00
  10  -8  -2   49.90    4.10
 -10   8   2   52.09    3.80
  10   8  -2   47.00    3.80
  10   8  -2   50.39    4.00
 -10   8   2   52.59    4.00
   8  -8  -2   20.00    2.70
  -8  -8   2   21.80    2.80
   8   8  -2   24.50    2.90
  -8   8   2   30.10    3.20
   6  -8  -2   36.40    3.30
  -6  -8   2   38.70    3.30
  -6   8   2   37.30    3.20
   6   8  -2   40.10    3.10
   4  -8  -2  116.39    5.30
  -4  -8   2  119.09    5.30
   4  -8  -2  132.89    5.40
  -4  -8   2  120.99    5.50
   4   8  -2  119.39    5.40
  -4   8   2  130.69    5.30
  -4   8   2  118.39    5.30
   4   8  -2  121.79    5.40
  -2  -8   2  200.68    7.10
  -2  -8   2  181.08    7.10
   2  -8  -2  172.58    6.90
   2  -8  -2  190.28    7.00
  -2   8   2  181.08    6.90
   2   8  -2  195.58    7.00
  -2   8   2  175.58    7.10
   2   8  -2  175.18    7.00
   0  -8   2    3.00    1.80
   0  -8  -2    4.70    1.80
   0  -8   2   10.60    2.10
   0   8   2    3.80    2.00
   0   8  -2    7.10    1.80
   0   8  -2    3.90    1.80
  -2  -8  -2   52.09    3.00
  -2  -8  -2   46.30    3.30
   2  -8   2   42.50    3.60
   2   8   2   44.10    3.20
  -2   8  -2   44.10    3.40
   2   8   2   56.29    3.40
  -4  -8  -2   47.10    3.40
   4  -8   2   48.60    3.70
  -4   8  -2   49.00    3.50
   4   8   2   46.30    3.60
   6  -8   2  118.19    5.80
  -6  -8  -2  117.39    5.50
  -6  -8  -2  119.49    5.60
   6  -8   2  114.89    5.70
  -6   8  -2  116.39    5.60
   6   8   2  116.99    5.50
   6   8   2  113.49    5.60
  -6   8  -2  115.49    5.60
   8  -8   2   32.00    3.60
  -8  -8  -2   32.60    3.80
  -8  -8  -2   33.40    3.70
   8  -8   2   32.10    3.70
  -8   8  -2   32.70    3.60
   8   8   2   32.00    3.60
  -8   8  -2   33.30    3.70
   8   8   2   41.90    4.10
  10  -8   2   63.59    5.30
 -10  -8  -2   64.09    5.00
 -10  -8  -2   62.99    4.80
  10  -8   2   64.79    4.90
  10   8   2   64.79    5.30
  10   8   2   66.19    4.90
 -10   8  -2   63.59    4.90
 -10   8  -2   66.09    5.30
 -12  -8  -2   12.90    3.80
  12  -8   2   13.70    4.20
  12  -8   2   13.20    4.10
 -12  -8  -2   14.30    3.90
 -12   8  -2   17.40    4.00
 -12   8  -2   16.50    4.00
  12   8   2    9.30    3.80
  12   8   2   11.40    3.80
 -16  -8  -2    0.90    4.70
 -16  -8  -2    0.20    4.60
  16  -8   2    0.40    5.30
  16  -8   2    1.90    5.10
 -16   8  -2   -0.30    4.80
  16   8   2   -0.10    5.00
 -16   8  -2    1.90    4.60
  16   8   2   -3.60    4.60
 -18  -8  -2   44.20    6.70
 -18  -8  -2   52.09    6.90
  18  -8   2   43.00    6.70
  18  -8   2   49.70    7.40
 -18   8  -2   40.90    6.20
  18   8   2   30.40    6.10
 -18   8  -2   45.90    6.40
  18   8   2   51.29    7.20
 -20  -8  -2    6.90    5.40
 -20  -8  -2    2.00    6.10
  20  -8   2    0.40    6.80
  20   8   2    2.30    6.40
  20   8   2   14.20    6.10
 -20   8  -2    6.50    6.40
 -25  -9   2    1.80    6.40
  25  -9  -2    2.50    7.40
 -25  -9   2    6.00    6.60
  25  -9  -2   25.40   10.50
  25   9  -2    1.80    7.60
  25   9  -2    4.40    7.40
 -25   9   2   10.70    7.30
 -25   9   2    2.90    6.60
  23  -9  -2    8.10    7.70
 -23  -9   2    9.80    6.30
  23   9  -2    9.60    7.10
 -23   9   2    6.50    5.80
  21  -9  -2    5.80    6.30
 -21  -9   2   10.30    5.30
 -21  -9   2   12.30    5.90
  21  -9  -2    9.90    5.80
 -21   9   2   11.30    5.60
 -21   9   2   10.60    5.30
  21   9  -2   13.70    6.70
  21   9  -2    7.70    5.70
  19  -9  -2  353.56   14.40
 -19  -9   2  354.96   14.60
 -19  -9   2  336.57   14.20
  19  -9  -2  339.77   15.10
 -19   9   2  335.07   14.20
 -19   9   2  347.17   14.60
  19   9  -2  344.77   14.90
  19   9  -2  354.66   14.50
  17  -9  -2  145.39    8.70
  17  -9  -2  193.88    8.90
 -17  -9   2  196.28    8.60
 -17  -9   2  143.29    9.00
 -17   9   2  185.28    8.50
  17   9  -2  150.58    9.20
 -17   9   2  150.08    8.70
 -15  -9   2  111.29    6.40
  15  -9  -2   93.49    7.10
  15  -9  -2  101.69    7.00
 -15  -9   2  102.59    6.90
  15   9  -2   98.19    6.90
 -15   9   2   95.89    6.90
  15   9  -2  111.99    6.50
 -15   9   2  101.79    6.80
 -13  -9   2   27.10    3.90
 -13  -9   2   30.00    3.90
  13  -9  -2   24.90    4.10
  13   9  -2   25.20    3.90
  13   9  -2   21.60    3.70
 -13   9   2   30.60    4.00
 -13   9   2   31.20    4.30
 -11  -9   2   35.50    4.10
  11  -9  -2   35.90    3.80
  11  -9  -2   35.80    3.90
 -11  -9   2   37.10    4.10
  11   9  -2   34.40    4.30
 -11   9   2   35.60    4.00
 -11   9   2   37.50    4.20
  11   9  -2   35.40    4.20
  -9  -9   2  111.39    5.20
  -9  -9   2  107.89    5.30
   9  -9  -2  103.59    5.50
   9  -9  -2  102.39    5.50
   9   9  -2  106.39    5.30
  -9   9   2  112.89    5.70
  -9   9   2  103.69    5.20
   9   9  -2  102.99    5.30
   7  -9  -2   55.89    4.00
  -7  -9   2   62.79    3.70
   7  -9  -2   58.39    4.00
  -7  -9   2   56.49    3.90
  -7   9   2   57.39    3.70
  -7   9   2   58.19    3.90
   7   9  -2   54.99    3.90
   7   9  -2   57.79    3.70
  -5  -9   2  394.66   13.00
  -5  -9   2  373.56   13.10
   5  -9  -2  360.76   13.00
   5   9  -2  378.66   13.00
  -5   9   2  363.96   13.00
   5   9  -2  376.86   13.10
  -1  -9  -2  129.29    5.60
   1  -9   2  125.29    5.70
   1   9   2  131.29    5.60
  -1   9  -2  130.89    5.60
   3  -9   2   32.30    3.40
  -3  -9  -2   30.90    2.80
  -3  -9  -2   32.80    3.20
   3  -9   2   30.60    3.40
   3   9   2   32.90    3.00
  -3   9  -2   34.10    3.00
  -3   9  -2   31.50    3.00
   3   9   2   31.50    3.30
   5  -9   2   34.00    3.40
  -5  -9  -2   35.70    3.30
   5  -9   2   36.20    3.50
  -5  -9  -2   34.90    3.50
  -5   9  -2   35.70    3.40
  -5   9  -2   37.10    3.40
   5   9   2   33.50    3.60
   5   9   2   35.00    3.50
   7  -9   2  109.39    5.80
   7  -9   2  114.29    5.80
  -7  -9  -2  118.39    5.70
  -7  -9  -2  114.69    5.70
  -7   9  -2  110.79    5.80
   7   9   2  115.49    6.00
  -7   9  -2  112.89    5.80
   7   9   2  111.99    5.90
  -9  -9  -2   24.60    3.70
  -9  -9  -2   21.70    3.50
   9  -9   2   19.20    3.60
  -9   9  -2   21.00    3.40
   9   9   2   25.80    3.90
   9   9   2   22.60    3.70
  -9   9  -2   25.20    3.90
 -11  -9  -2   15.00    3.90
 -11  -9  -2   12.30    3.60
  11  -9   2   14.90    4.30
  11  -9   2   11.20    3.70
 -11   9  -2   12.60    3.70
 -11   9  -2   12.00    3.70
  11   9   2   13.10    3.80
  11   9   2   13.60    4.00
  13  -9   2   50.39    6.00
 -13  -9  -2   39.10    5.10
  13   9   2   53.99    4.80
  13   9   2   45.10    5.50
 -13   9  -2   48.80    5.80
  15  -9   2   12.00    5.20
 -15  -9  -2   14.20    4.30
 -15  -9  -2    5.50    4.90
  15  -9   2    5.40    5.30
 -15   9  -2   12.50    4.90
 -15   9  -2    6.10    5.00
  15   9   2   15.00    4.50
  15   9   2    4.50    4.80
 -17  -9  -2    4.20    5.30
  17  -9   2    1.20    5.40
  17  -9   2    3.10    6.10
 -17  -9  -2    2.10    5.00
 -17   9  -2    1.40    5.00
 -17   9  -2    1.90    5.60
  17   9   2    2.10    5.20
  17   9   2    1.80    5.20
  19  -9   2   -2.40    5.70
  19  -9   2    2.10    6.80
 -19  -9  -2   -0.10    5.90
 -19  -9  -2    0.00    5.50
  19   9   2    2.10    5.70
 -19   9  -2    2.30    5.80
  19   9   2    1.50    5.80
 -19   9  -2   -1.00    5.30
 -21  -9  -2    6.30    6.70
  21  -9   2    4.50    7.20
  21   9   2    4.10    6.70
 -21   9  -2    4.10    6.50
  24 -10  -2   65.29    8.50
 -24 -10   2   85.49    8.00
 -24  10   2   63.69    7.40
  22 -10  -2   -0.60    6.80
 -22 -10   2    1.90    5.60
  22 -10  -2   22.10    6.80
 -22  10   2    1.80    5.70
 -22  10   2   16.10    5.90
 -20 -10   2    4.40    5.20
  20 -10  -2    3.20    5.60
  20 -10  -2    3.90    6.50
 -20 -10   2    3.60    4.90
 -20  10   2    2.60    5.00
  20  10  -2    3.60    5.70
  20  10  -2    3.50    5.60
 -20  10   2    8.50    5.60
  18 -10  -2  238.48   11.80
  18 -10  -2  234.88   11.60
 -18 -10   2  240.78   11.60
 -18 -10   2  245.58   11.70
  18  10  -2  247.08   12.10
  18  10  -2  249.68   11.90
 -18  10   2  240.18   11.60
 -18  10   2  236.18   11.20
  16 -10  -2  124.89    8.50
 -16 -10   2  117.49    8.30
  16 -10  -2  154.58    8.10
 -16 -10   2  155.28    7.40
  16  10  -2  159.98    7.90
 -16  10   2  115.69    7.70
  16  10  -2  127.79    8.50
 -16  10   2  153.28    7.80
  14 -10  -2  209.38    9.40
 -14 -10   2  209.48    8.80
 -14 -10   2  182.08    8.80
  14 -10  -2  185.98    9.50
 -14  10   2  191.18    8.90
  14  10  -2  185.48    9.10
 -14  10   2  189.78    9.30
  14  10  -2  218.78    8.90
  12 -10  -2   93.19    6.20
 -12 -10   2   94.99    5.60
  12 -10  -2   87.49    5.60
 -12 -10   2   90.39    5.60
  12  10  -2   93.79    5.80
 -12  10   2   96.29    6.20
  12  10  -2   90.49    6.10
 -12  10   2   94.39    6.00
 -10 -10   2   21.30    3.10
  10 -10  -2   21.80    3.50
  10 -10  -2   25.80    3.90
 -10 -10   2   21.40    3.40
 -10  10   2   25.20    3.60
  10  10  -2   19.50    3.40
  10  10  -2   19.70    3.30
 -10  10   2   26.60    3.80
  -8 -10   2   35.90    3.60
   8 -10  -2   39.60    3.90
  -8 -10   2   35.50    3.70
   8 -10  -2   36.20    3.90
  -8  10   2   33.60    4.00
  -8  10   2   39.00    3.70
   8  10  -2   35.40    3.50
   8  10  -2   36.50    3.80
  -6 -10   2  281.67   10.40
   6 -10  -2  277.07   10.50
  -6 -10   2  277.97   10.50
   6 -10  -2  275.17   10.40
   6  10  -2  290.07   10.60
  -6  10   2  283.97   10.50
   6  10  -2  288.47   10.60
  -6  10   2  282.47   10.40
   4 -10  -2   39.90    3.50
  -4 -10   2   40.60    3.20
  -4 -10   2   40.50    3.30
   4 -10  -2   42.80    3.30
  -4  10   2   41.20    3.20
   4  10  -2   40.70    3.40
   4  10  -2   43.00    3.40
  -4  10   2   42.70    3.20
   2 -10  -2  343.67   12.50
  -2 -10   2  357.46   12.50
   2 -10  -2  353.56   12.50
  -2 -10   2  354.56   12.60
  -2  10   2  342.07   12.50
   2  10  -2  350.86   12.50
  -2  10   2  363.26   12.50
   2  10  -2  359.86   12.60
   0 -10  -2  154.18    6.40
   0 -10   2  151.68    6.40
   0 -10  -2  152.18    6.40
   0 -10   2  145.79    6.50
   0  10  -2  150.08    6.50
   0  10  -2  153.98    6.50
   0  10   2  151.88    6.40
   0  10   2  149.69    6.50
  -2 -10  -2  108.09    5.20
   2 -10   2  109.09    5.20
  -2 -10  -2  105.49    5.00
   2 -10   2  108.19    5.30
  -2  10  -2  104.99    5.10
   2  10   2  107.29    5.10
   2  10   2  106.99    5.10
  -2  10  -2  107.49    5.30
  -4 -10  -2   64.59    4.10
   4 -10   2   64.79    4.50
   4 -10   2   62.69    4.60
  -4 -10  -2   65.79    4.30
  -4  10  -2   68.49    4.40
   4  10   2   60.89    4.30
   4  10   2   61.39    4.40
  -4  10  -2   63.29    4.10
   6 -10   2   29.90    3.80
  -6 -10  -2   30.20    3.80
   6 -10   2   26.30    3.70
  -6 -10  -2   18.60    2.90
   6  10   2   24.40    3.60
   6  10   2   23.20    3.20
  -6  10  -2   24.70    3.30
  -6  10  -2   26.90    3.60
   8 -10   2    1.20    3.10
   8 -10   2    3.60    3.20
  -8 -10  -2    2.70    2.90
  -8 -10  -2    1.60    2.60
   8  10   2    2.00    2.80
   8  10   2   -0.10    2.90
  -8  10  -2    0.60    2.70
  -8  10  -2    1.60    3.20
 -10 -10  -2  227.68    9.70
  10 -10   2  228.58   10.00
 -10 -10  -2  225.58    9.60
  10  10   2  222.28    9.90
  10  10   2  214.38    9.60
 -10  10  -2  224.08    9.90
 -10  10  -2  220.78    9.90
  12 -10   2  105.69    7.60
 -12 -10  -2  107.29    6.80
  12  10   2  107.79    7.50
  12  10   2  127.39    6.60
 -12  10  -2  102.89    7.50
  14 -10   2   17.00    4.90
 -14  10  -2   19.20    4.60
  16 -10   2    3.90    5.10
 -16 -10  -2   10.00    5.40
 -16 -10  -2    8.00    5.20
  16 -10   2   10.10    5.90
 -16  10  -2    9.10    5.80
  16  10   2    5.90    5.20
 -16  10  -2    5.80    5.00
  16  10   2    9.60    5.50
 -18 -10  -2   43.00    7.30
  18 -10   2   38.90    7.20
  18 -10   2   49.80    8.00
 -18 -10  -2   33.50    6.40
  18  10   2   41.50    6.80
  18  10   2   47.50    7.80
 -18  10  -2   55.59    7.80
 -18  10  -2   49.40    7.30
 -22 -10  -2   14.90    7.20
  22 -10   2   20.90    8.10
  22 -10   2   34.20   10.10
 -22 -10  -2   18.70    7.90
 -22  10  -2   21.70    7.50
  22  10   2   14.10    7.40
 -22  10  -2   32.90    9.20
  22  10   2   23.00    8.10
  23 -11  -2   57.49    8.60
 -23 -11   2   71.69    8.70
  23  11  -2   69.59    9.50
 -23  11   2   50.79    7.80
 -21 -11   2   15.00    6.00
  21 -11  -2    7.90    6.90
  21 -11  -2    5.60    6.50
 -21 -11   2    7.40    5.80
  21  11  -2   17.00    6.60
 -21  11   2    3.70    5.60
  21  11  -2    7.00    6.90
 -21  11   2    4.50    5.70
 -19 -11   2    2.00    4.90
  19 -11  -2    2.80    5.50
  19 -11  -2    7.50    6.40
 -19 -11   2    3.20    4.70
 -19  11   2    2.30    4.80
  19  11  -2   -1.40    5.50
 -19  11   2    1.80    5.30
  19  11  -2    6.70    5.50
  17 -11  -2  316.87   14.00
 -17 -11   2  320.67   13.40
 -17 -11   2  318.97   13.20
  17 -11  -2  319.07   13.50
  17  11  -2  315.77   13.60
 -17  11   2  303.27   13.60
 -17  11   2  298.57   13.10
  17  11  -2  316.77   13.40
  15 -11  -2   13.30    5.10
 -15 -11   2    9.80    4.00
  15  11  -2    9.20    4.40
 -15  11   2   12.00    4.50
  13 -11  -2   46.20    5.60
 -13 -11   2   52.29    5.40
  13 -11  -2   48.40    4.50
  13  11  -2   49.10    5.80
 -13  11   2   64.49    4.80
 -13  11   2   48.30    5.90
  11 -11  -2    9.20    3.50
  11 -11  -2    9.30    3.50
 -11 -11   2    8.60    3.00
 -11 -11   2   10.20    3.40
  11  11  -2   12.00    3.60
  11  11  -2   12.70    3.70
 -11  11   2   11.80    3.50
 -11  11   2   10.20    3.50
  -9 -11   2    1.60    2.50
  -9 -11   2    1.10    2.60
   9 -11  -2    2.00    3.00
   9 -11  -2   -0.70    2.60
  -9  11   2    0.70    2.60
   9  11  -2    2.10    2.70
  -9  11   2   -0.20    2.70
   9  11  -2    2.80    3.00
   7 -11  -2   34.50    4.20
  -7 -11   2   36.60    3.70
   7 -11  -2   37.10    4.10
  -7 -11   2   37.80    3.50
   7  11  -2   37.60    3.70
   7  11  -2   36.40    3.60
  -7  11   2   41.30    3.70
  -7  11   2   39.00    4.20
   5 -11  -2   61.79    4.20
   5 -11  -2   63.39    4.20
  -5 -11   2   61.19    4.20
  -5 -11   2   63.59    4.00
  -5  11   2   59.79    4.00
   5  11  -2   62.69    4.10
  -5  11   2   62.99    4.40
   5  11  -2   66.19    4.20
   3 -11  -2    5.20    2.50
  -3 -11   2    6.20    2.60
  -3 -11   2    6.70    2.30
   3 -11  -2    6.30    2.20
   3  11  -2    5.80    2.40
   3  11  -2    8.30    2.50
  -3  11   2    5.10    2.20
  -3  11   2    7.10    2.30
   1 -11  -2   32.70    3.30
   1 -11  -2   30.50    3.20
  -1 -11   2   34.00    3.20
  -1 -11   2   34.60    3.80
   1  11  -2   34.40    3.30
  -1  11   2   32.50    3.20
  -1  11   2   34.10    3.50
   1  11  -2   31.50    3.30
   1 -11   2   16.60    3.10
  -1 -11  -2   20.90    3.10
  -1 -11  -2   14.40    2.50
   1 -11   2   20.50    3.10
   1  11   2   18.80    2.90
   1  11   2   21.00    3.20
  -1  11  -2   17.80    2.70
  -1  11  -2   16.30    2.70
   3 -11   2   11.50    2.90
  -3 -11  -2   11.50    2.50
  -3 -11  -2   18.70    3.30
   3 -11   2   14.50    3.10
   3  11   2   11.50    2.90
   3  11   2   11.90    2.70
  -3  11  -2   15.50    3.00
  -3  11  -2   11.50    2.70
   5 -11   2    8.60    3.40
  -5 -11  -2   10.00    2.90
  -5 -11  -2    7.00    2.40
   5 -11   2    7.30    2.90
  -5  11  -2    7.80    2.80
  -5  11  -2   10.10    3.00
   5  11   2    7.40    3.00
   5  11   2   10.30    3.20
  -7 -11  -2  131.09    6.80
   7 -11   2  129.19    6.70
   7 -11   2  126.99    6.90
  -7 -11  -2  125.79    6.40
   7  11   2  125.39    6.80
   7  11   2  122.69    6.70
  -7  11  -2  126.29    6.80
  -7  11  -2  128.89    6.50
  -9 -11  -2  158.68    7.60
  -9 -11  -2  164.78    7.90
   9 -11   2  163.68    8.20
   9 -11   2  168.38    8.40
  -9  11  -2  166.18    8.10
   9  11   2  166.18    8.00
   9  11   2  158.68    7.90
  -9  11  -2  169.28    7.90
 -11 -11  -2  188.58    9.30
 -11 -11  -2  205.58    9.10
  11 -11   2  220.48    9.80
 -11  11  -2  203.48    9.70
  11  11   2  182.98    9.70
  11  11   2  202.48    9.10
 -11  11  -2  188.18    9.70
  13 -11   2   25.30    5.80
 -13 -11  -2   26.40    4.60
  13 -11   2   24.20    5.20
 -13 -11  -2   23.60    5.50
  13  11   2   33.00    5.40
 -13  11  -2   28.80    5.10
 -13  11  -2   24.80    5.40
  13  11   2   20.10    5.30
  15 -11   2   61.19    7.60
 -15 -11  -2   57.89    6.80
  15 -11   2   65.29    7.10
 -15 -11  -2   69.29    7.20
 -15  11  -2   58.69    6.90
 -15  11  -2   59.69    7.10
  15  11   2   59.19    7.40
  15  11   2   60.69    7.10
  17 -11   2   24.00    7.00
 -17 -11  -2   20.40    6.00
 -17 -11  -2   19.50    5.70
  17 -11   2   28.90    7.00
  17  11   2   15.30    5.70
 -17  11  -2   23.50    6.50
  17  11   2   19.30    6.60
 -17  11  -2   24.80    6.70
 -19 -11  -2   15.20    6.10
  19 -11   2   34.10    7.40
 -19  11  -2   28.60    6.70
  19  11   2   15.30    6.60
  21 -11   2    1.00    8.30
 -21 -11  -2    2.00    6.70
 -21 -11  -2    4.90    6.70
  21 -11   2    3.10    7.50
  21  11   2    5.30    7.60
 -21  11  -2    1.20    6.90
 -21  11  -2    3.00    6.80
  21  11   2    1.90    7.10
 -22 -12   2   39.90    7.20
  22 -12  -2   44.20    8.10
 -22  12   2   43.90    7.20
  22  12  -2   37.90    7.80
 -20 -12   2   13.00    5.70
 -20 -12   2   22.00    6.30
  20 -12  -2   15.30    6.40
  20 -12  -2   15.40    7.00
 -20  12   2   13.80    5.80
  20  12  -2   21.60    6.90
  20  12  -2   16.40    6.90
 -20  12   2   11.90    5.80
 -18 -12   2   12.60    5.10
 -18 -12   2    8.00    4.90
  18 -12  -2    6.10    5.60
  18 -12  -2    8.50    6.10
  18  12  -2    9.40    5.40
 -18  12   2    9.30    5.00
 -18  12   2    8.40    5.50
  18  12  -2    6.30    5.80
  16 -12  -2    5.20    5.50
 -16 -12   2    2.30    4.30
  16 -12  -2   -0.30    5.20
 -16 -12   2    1.10    4.20
  16  12  -2    3.60    4.50
  16  12  -2    0.40    4.90
 -16  12   2    0.00    4.80
 -16  12   2    2.50    4.70
  14 -12  -2    9.10    5.00
 -14 -12   2    7.50    4.20
  14  12  -2    7.40    4.60
 -14  12   2    8.60    4.40
  12 -12  -2    0.50    3.60
 -12 -12   2    4.20    3.30
 -12  12   2    3.10    3.70
  12  12  -2    1.70    3.70
 -10 -12   2   10.60    3.30
  10 -12  -2   12.60    3.80
 -10 -12   2   12.10    3.20
  10 -12  -2    8.70    3.60
 -10  12   2   17.80    4.10
  10  12  -2    9.00    3.30
  10  12  -2   11.60    3.50
 -10  12   2   11.00    3.30
  -8 -12   2    5.70    2.70
   8 -12  -2    6.80    3.50
  -8 -12   2    4.70    2.80
   8 -12  -2    3.20    3.00
   8  12  -2    2.00    3.00
  -8  12   2    5.30    3.40
  -8  12   2    3.10    2.80
   8  12  -2    2.80    2.90
   6 -12  -2  397.86   14.60
  -6 -12   2  409.86   14.60
   6 -12  -2  391.76   14.40
  -6 -12   2  398.86   14.40
  -6  12   2  407.76   14.40
   6  12  -2  392.36   14.50
   6  12  -2  400.56   14.50
  -6  12   2  395.46   14.40
  -4 -12   2  115.09    5.90
  -4 -12   2  113.49    5.80
   4 -12  -2  111.49    5.90
   4 -12  -2  114.89    6.20
   4  12  -2  115.19    5.90
   4  12  -2  115.19    5.70
  -4  12   2  111.09    6.00
  -4  12   2  115.49    5.90
   2 -12  -2    8.70    2.70
  -2 -12   2   10.10    3.00
   2 -12  -2   10.00    2.80
  -2 -12   2    8.60    2.60
  -2  12   2    7.90    2.60
  -2  12   2   10.50    3.00
   2  12  -2   11.50    2.80
   2  12  -2    7.90    2.50
   0 -12   2    5.80    2.60
   0 -12  -2    6.40    2.90
   0 -12   2    6.30    2.70
   0 -12  -2    5.40    2.50
   0  12   2    5.00    2.40
   0  12  -2    5.90    2.50
   0  12  -2    6.00    2.60
   0  12   2    6.90    2.50
   2 -12   2   73.09    5.20
  -2 -12  -2   74.29    5.00
   2 -12   2   69.89    4.70
  -2 -12  -2   70.29    4.70
   2  12   2   75.29    4.90
  -2  12  -2   70.09    4.60
  -2  12  -2   76.09    4.90
   2  12   2   70.79    4.90
   4 -12   2    4.40    3.10
  -4 -12  -2    3.80    2.60
  -4 -12  -2    3.10    2.20
   4 -12   2    5.00    3.10
  -4  12  -2    3.60    2.60
   4  12   2    2.70    2.70
  -4  12  -2    6.90    3.00
   4  12   2    2.40    2.70
  -6 -12  -2  263.37   10.50
   6 -12   2  263.07   10.80
   6 -12   2  264.77   11.00
  -6 -12  -2  261.17   10.50
   6  12   2  260.37   10.60
  -6  12  -2  262.97   10.70
   6  12   2  255.97   10.70
  -6  12  -2  257.67   10.80
  -8 -12  -2  733.23   24.90
   8 -12   2  724.23   25.00
  -8  12  -2  728.13   24.90
   8  12   2  732.83   25.00
 -10 -12  -2   51.59    5.80
  10 -12   2   52.89    6.30
 -10 -12  -2   61.29    5.20
  10  12   2   43.70    5.60
  10  12   2   70.59    5.80
 -10  12  -2   54.99    5.90
  12 -12   2   52.09    6.40
 -12 -12  -2   51.29    5.80
 -12 -12  -2   54.39    6.10
  12  12   2   50.49    6.10
 -12  12  -2   55.19    6.20
  12  12   2   56.09    6.30
 -12  12  -2   51.99    6.40
 -14 -12  -2    6.60    4.70
  14 -12   2    5.80    5.30
 -14 -12  -2    6.20    5.10
  14 -12   2    5.30    5.80
  14  12   2    5.70    5.30
  14  12   2    9.20    5.40
 -14  12  -2   -0.60    4.90
 -14  12  -2    9.40    5.40
  16 -12   2    4.00    6.00
 -16 -12  -2    2.40    4.70
 -16 -12  -2    2.80    5.20
  16 -12   2    7.00    6.40
  16  12   2    3.60    5.40
 -16  12  -2    3.70    5.70
 -16  12  -2    8.20    5.90
  16  12   2   10.40    5.80
 -20 -12  -2    2.10    7.30
  20 -12   2    1.20    8.30
 -20 -12  -2   -0.50    6.70
  20 -12   2   -0.30    7.00
  20  12   2    3.60    7.60
 -20  12  -2    0.20    7.10
 -20  12  -2    0.20    6.60
  20  12   2    0.40    7.70
 -23 -13   2   21.30    8.00
  23 -13  -2    8.50    7.70
  23 -13  -2   11.60    8.90
 -23 -13   2   14.00    6.80
 -23  13   2   14.00    7.20
  23  13  -2   23.10    9.00
 -23  13   2   16.40    7.20
  23  13  -2   12.10    8.50
 -21 -13   2   20.80    6.70
  21 -13  -2   26.90    7.70
  21  13  -2   24.70    7.60
 -21  13   2   28.10    7.20
 -19 -13   2    3.20    5.20
  19 -13  -2    7.70    6.90
 -19 -13   2   17.40    5.50
  19 -13  -2    5.40    6.00
  19  13  -2   20.00    6.00
 -19  13   2    5.40    5.40
 -19  13   2    5.70    5.70
  19  13  -2    4.90    6.30
  17 -13  -2  171.08   10.90
  17 -13  -2  175.18   10.60
 -17 -13   2  178.48    9.80
 -17 -13   2  167.88    9.70
 -17  13   2  170.88   10.10
  17  13  -2  174.38   10.80
  17  13  -2  177.88   10.10
 -17  13   2  168.58   10.30
 -15 -13   2    8.50    4.40
  15 -13  -2    9.50    5.20
 -15 -13   2    8.50    4.30
  15  13  -2    6.40    4.80
  15  13  -2   10.30    4.90
 -15  13   2    9.10    5.10
 -15  13   2    9.50    4.60
  13 -13  -2  127.19    8.50
 -13 -13   2  128.99    7.80
 -13  13   2  107.59    7.00
 -13  13   2  124.69    7.90
  13  13  -2  132.09    7.80
  11 -13  -2   34.20    5.30
 -11 -13   2   31.30    4.70
 -11 -13   2   33.20    4.40
  11  13  -2   26.90    4.50
 -11  13   2   31.50    4.90
  11  13  -2   27.20    4.70
  -9 -13   2    4.10    3.10
   9 -13  -2    2.50    3.50
   9  13  -2    1.70    3.40
  -9  13   2    4.50    3.60
  -7 -13   2    1.80    2.90
  -7 -13   2    1.70    2.50
   7 -13  -2   -1.00    2.90
   7 -13  -2    1.60    3.10
   7  13  -2    2.00    3.00
   7  13  -2    1.00    3.00
  -7  13   2    0.10    3.20
  -7  13   2    0.00    2.70
   5 -13  -2   12.20    3.30
  -5 -13   2   11.30    3.20
   5 -13  -2   10.50    3.10
  -5 -13   2   13.70    3.00
   5  13  -2   13.70    3.20
  -5  13   2   15.90    3.40
  -5  13   2   12.70    3.10
   5  13  -2   10.40    3.00
   3 -13  -2  116.09    6.10
   3 -13  -2  113.49    6.70
  -3 -13   2  117.69    6.20
  -3 -13   2  116.79    6.30
   3  13  -2  115.59    6.30
  -3  13   2  116.19    6.00
  -3  13   2  120.79    6.40
   3  13  -2  124.79    6.20
   1 -13  -2   27.40    3.70
  -1 -13   2   31.90    4.10
   1 -13  -2   37.40    4.40
  -1 -13   2   31.90    4.10
   1  13  -2   32.60    4.00
  -1  13   2   29.60    3.80
   1  13  -2   36.80    4.20
  -1  13   2   28.20    3.70
   1 -13   2   77.49    5.20
   1 -13   2   76.29    5.30
  -1 -13  -2   75.39    4.80
  -1 -13  -2   76.19    5.30
  -1  13  -2   77.69    5.00
   1  13   2   77.69    5.00
  -1  13  -2   77.99    5.20
   1  13   2   77.19    5.00
   3 -13   2  169.28    8.20
   3 -13   2  177.98    8.40
  -3 -13  -2  178.98    8.00
  -3 -13  -2  177.48    8.00
   3  13   2  174.88    8.10
  -3  13  -2  171.08    8.10
   3  13   2  172.48    8.00
  -3  13  -2  177.78    8.10
  -5 -13  -2   19.10    3.50
  -5 -13  -2   13.70    3.30
   5 -13   2   15.70    4.10
   5  13   2   12.30    3.40
  -5  13  -2   17.60    4.00
   5  13   2   20.00    3.60
   7 -13   2  253.57   10.80
  -7 -13  -2  281.37   11.20
   7 -13   2  265.07   11.20
   7  13   2  270.07   11.40
  -7  13  -2  267.07   11.20
  -7  13  -2  281.07   10.90
  -9 -13  -2   49.80    5.70
   9 -13   2   55.79    6.40
  -9  13  -2   53.79    5.90
   9  13   2   51.19    6.10
  11 -13   2    1.20    4.80
 -11 -13  -2   -0.20    3.70
  11 -13   2    2.90    4.50
 -11 -13  -2   -1.00    3.90
 -11  13  -2    0.80    4.00
  11  13   2   -0.60    4.20
  11  13   2    4.40    4.40
 -11  13  -2    3.80    4.70
 -13 -13  -2   53.99    6.70
 -13 -13  -2   61.19    6.90
  13 -13   2   51.49    6.70
  13 -13   2   42.80    6.50
  13  13   2   47.90    6.30
  13  13   2   63.59    7.20
 -13  13  -2   51.79    6.30
 -13  13  -2   44.50    6.30
 -15 -13  -2  247.18   12.00
 -15 -13  -2  253.17   12.00
  15 -13   2  230.68   12.10
  15 -13   2  240.58   12.60
  15  13   2  231.98   12.40
  15  13   2  244.88   12.30
 -15  13  -2  238.18   12.30
 -15  13  -2  244.68   12.10
 -17 -13  -2   70.59    8.40
  17 -13   2   76.69    9.40
  17  13   2   80.19    9.10
 -17  13  -2   74.09    9.10
  19 -13   2   41.30    8.10
 -19 -13  -2   32.00    6.60
  19 -13   2   47.00    9.20
 -19 -13  -2   37.10    7.40
  19  13   2   36.50    7.60
 -19  13  -2   44.00    7.70
  19  13   2   32.40    7.50
 -19  13  -2   53.69    8.50
  22 -14  -2    5.20    8.00
 -22 -14   2    0.30    6.40
 -22 -14   2    1.60    6.20
  22 -14  -2    6.00    9.10
 -22  14   2    2.80    6.80
 -22  14   2   -0.30    7.50
  22  14  -2    1.20    8.10
  22  14  -2    6.90    7.50
  20 -14  -2   56.09    8.00
 -20 -14   2   55.19    7.50
  20  14  -2   59.19    8.20
 -20  14   2   40.80    6.70
  18 -14  -2   34.10    6.30
  18 -14  -2   11.40    7.20
 -18  14   2   12.90    6.20
 -18  14   2   29.70    5.50
  16 -14  -2    3.10    5.90
 -16 -14   2    4.80    4.20
 -16 -14   2    4.10    4.60
  16  14  -2    5.90    5.20
 -16  14   2    5.60    5.40
  16  14  -2    5.10    5.10
 -16  14   2    3.40    4.90
  14 -14  -2   29.00    5.30
  14 -14  -2   42.20    6.70
 -14 -14   2   26.30    5.00
 -14 -14   2   19.60    4.50
  14  14  -2   26.40    5.40
  14  14  -2   19.90    5.10
 -14  14   2   30.00    5.50
 -14  14   2   33.30    5.90
  12 -14  -2   37.10    5.60
 -12 -14   2   32.90    5.00
  12 -14  -2   36.10    5.80
 -12 -14   2   30.30    4.90
  12  14  -2   30.70    5.30
  12  14  -2   34.80    5.70
 -12  14   2   28.30    5.10
 -12  14   2   35.60    5.30
  10 -14  -2   20.40    5.20
 -10 -14   2   18.20    4.40
 -10  14   2   16.70    4.30
  10  14  -2   19.50    4.80
   8 -14  -2   39.20    5.30
  -8 -14   2   42.40    5.00
  -8 -14   2   52.29    4.70
   8  14  -2   47.50    4.80
  -8  14   2   49.20    5.70
   8  14  -2   44.60    5.30
  -6 -14   2  111.39    6.20
   6 -14  -2  115.09    6.80
  -6  14   2  110.89    6.50
   6  14  -2  107.29    6.60
   4 -14  -2   23.00    3.80
  -4 -14   2   28.90    4.00
   4  14  -2   24.60    3.90
  -4  14   2   24.90    3.80
  -2 -14   2   56.69    5.00
  -2 -14   2   47.20    5.00
   2 -14  -2   46.30    4.90
   2 -14  -2   41.00    5.10
   2  14  -2   53.09    4.50
  -2  14   2   36.10    4.70
  -2  14   2   51.39    5.10
   0 -14  -2   21.80    3.60
   0 -14  -2   16.00    3.60
   0 -14   2   15.90    3.70
   0  14  -2   13.60    3.50
   0  14   2   19.60    3.40
   0  14   2   15.00    3.50
  -2 -14  -2    7.70    3.30
  -2 -14  -2    5.00    2.60
   2 -14   2   10.70    3.70
   2  14   2   16.80    3.10
  -2  14  -2    9.00    3.30
   2  14   2    7.90    3.40
  -4 -14  -2  147.09    7.30
   4 -14   2  144.79    7.60
   4  14   2  149.49    7.50
  -4  14  -2  140.19    7.70
  -4  14  -2  145.79    7.00
   6 -14   2   43.90    5.60
  -6 -14  -2   48.70    5.50
   6 -14   2   60.59    4.90
   6  14   2   49.10    6.00
  -6  14  -2   45.90    5.20
   8 -14   2   24.70    4.50
  -8  14  -2   22.60    4.20
  10 -14   2   32.10    5.50
  10 -14   2   43.10    6.60
 -10 -14  -2   33.10    5.20
 -10 -14  -2   34.90    5.00
  10  14   2   35.90    5.70
 -10  14  -2   40.00    5.80
 -10  14  -2   35.70    5.70
  10  14   2   43.70    5.90
  12 -14   2   19.10    5.70
 -12 -14  -2   18.70    5.40
 -12 -14  -2   13.40    4.30
 -12  14  -2   21.30    5.70
 -12  14  -2   19.70    5.20
  12  14   2   24.50    5.80
  12  14   2   14.20    4.80
  14 -14   2   75.09    8.40
 -14 -14  -2   49.90    6.50
 -14 -14  -2   72.09    7.90
  14 -14   2   53.39    7.20
  14  14   2   70.59    8.00
  14  14   2   62.19    7.50
 -14  14  -2   76.29    7.90
 -14  14  -2   59.89    7.40
  16 -14   2   40.40    6.90
  16 -14   2   27.60    6.30
 -16  14  -2   23.80    6.10
  16  14   2   18.60    6.00
 -16  14  -2   28.50    6.10
  18 -14   2    4.70    7.50
 -18 -14  -2    6.60    6.30
  18 -14   2    9.60    7.60
 -18 -14  -2   12.60    7.40
 -18  14  -2    2.50    6.50
 -18  14  -2    7.30    7.20
  18  14   2    8.10    7.40
  18  14   2   11.00    7.30
 -19 -15   2   44.70    7.70
  19 -15  -2   50.99    8.50
 -19  15   2   41.00    6.90
  19  15  -2   46.20    8.20
 -17 -15   2  137.39    9.20
  17 -15  -2  153.18   10.40
  17  15  -2  148.49    9.80
 -17  15   2  135.79    9.40
 -15 -15   2   54.59    6.80
  15 -15  -2   62.29    7.70
  15 -15  -2   40.00    6.00
 -15 -15   2   49.80    6.10
 -15  15   2   46.40    6.10
 -15  15   2   39.70    6.10
  15  15  -2   51.19    7.10
  15  15  -2   39.10    6.10
 -13 -15   2   69.79    6.60
 -13 -15   2   73.99    7.10
  13 -15  -2   75.39    7.60
  13 -15  -2   70.29    7.40
 -13  15   2   71.59    7.50
 -13  15   2   72.99    7.00
  13  15  -2   77.39    7.90
  13  15  -2   74.99    6.80
  11 -15  -2    1.30    4.70
 -11 -15   2    2.70    3.40
 -11 -15   2    5.40    4.10
  11 -15  -2    1.80    4.30
  11  15  -2    4.80    4.50
 -11  15   2    0.40    4.00
  11  15  -2    2.30    4.10
 -11  15   2    3.30    3.80
  -9 -15   2   -1.70    3.50
   9 -15  -2   10.30    3.80
  -9 -15   2    1.30    3.40
   9 -15  -2    2.30    4.30
   9  15  -2    1.80    3.70
  -9  15   2   12.70    3.90
  -9  15   2    2.80    3.80
   9  15  -2   -1.00    3.90
   7 -15  -2    0.20    3.80
  -7 -15   2   -2.30    3.30
  -7  15   2    0.40    3.50
   7  15  -2   -1.20    3.60
   5 -15  -2   27.10    5.10
  -5 -15   2   24.00    4.60
  -5  15   2   25.30    4.50
   5  15  -2   21.10    4.30
  -3 -15   2   52.49    5.50
   3 -15  -2   62.09    6.00
  -3 -15   2   43.30    5.10
   3 -15  -2   55.49    5.70
  -3  15   2   51.99    5.20
  -3  15   2   50.49    5.40
   3  15  -2   44.10    5.00
   3  15  -2   49.20    5.40
   1 -15  -2    2.40    3.40
  -1 -15   2    6.00    3.30
  -1 -15   2    2.70    3.50
   1  15  -2    3.10    3.00
  -1  15   2   -0.50    3.20
   1  15  -2    2.70    3.10
   1 -15   2   40.90    5.30
  -1 -15  -2   47.40    5.40
  -1 -15  -2   39.30    5.00
   1  15   2   40.10    4.80
   1  15   2   44.10    5.20
  -1  15  -2   43.80    5.10
  -3 -15  -2  755.72   25.90
   3 -15   2  740.73   26.00
  -3  15  -2  763.22   26.00
   3  15   2  751.22   25.90
  -5 -15  -2   19.20    3.30
  -7 -15  -2   16.30    4.30
   7 -15   2   12.50    4.60
   7 -15   2   19.50    4.90
  -7 -15  -2   12.40    3.60
   7  15   2   16.70    4.70
  -7  15  -2   15.20    4.30
   7  15   2   13.50    4.10
  -7  15  -2   18.00    4.90
  -9 -15  -2   24.10    4.40
   9 -15   2   35.20    5.80
   9 -15   2   28.30    5.70
  -9 -15  -2   34.90    5.60
   9  15   2   25.70    4.70
  -9  15  -2   39.00    5.90
  -9  15  -2   26.10    5.00
   9  15   2   32.90    5.70
 -11 -15  -2   99.59    7.50
 -11 -15  -2   99.39    7.50
  11 -15   2  100.89    8.90
  11 -15   2   97.79    8.30
  11  15   2   98.09    7.70
  11  15   2  103.19    8.30
 -11  15  -2   98.89    8.00
 -11  15  -2   97.49    8.40
 -13 -15  -2  114.59    8.30
 -13 -15  -2  109.19    8.30
  13 -15   2  123.59    9.70
  13  15   2  111.79    8.60
  13  15   2  113.09    9.10
 -13  15  -2  132.49    9.00
 -13  15  -2  112.29    9.40
 -15 -15  -2   50.79    6.00
  15 -15   2   33.90    6.50
 -15  15  -2   47.60    6.70
  15  15   2   61.39    6.50
 -17 -15  -2   21.20    6.80
 -17 -15  -2    5.90    5.40
  17 -15   2   18.00    7.30
  17 -15   2   15.00    7.50
 -17  15  -2   13.20    6.40
  17  15   2   16.50    7.20
  17  15   2   15.30    6.50
 -17  15  -2   17.10    7.00
 -18 -16   2   25.60    6.50
 -18 -16   2   32.00    5.80
  18 -16  -2   53.09    8.90
 -18  16   2   36.60    7.10
  18  16  -2   33.60    6.80
  18  16  -2   27.80    7.20
 -16 -16   2   32.00    5.20
 -14 -16   2   67.69    6.60
  14 -16  -2   85.19    8.30
 -14 -16   2   69.49    7.70
  14 -16  -2   71.79    8.00
  14  16  -2   65.69    7.20
 -14  16   2   84.49    8.20
  14  16  -2   78.89    8.50
 -14  16   2   61.69    6.80
 -12 -16   2    6.40    4.20
  12 -16  -2   12.50    5.30
  12 -16  -2   11.80    5.50
 -12 -16   2    9.00    4.20
  12  16  -2   12.30    5.00
  12  16  -2   10.40    5.10
 -12  16   2   11.70    5.00
 -12  16   2   10.50    4.70
  10 -16  -2    8.90    4.80
 -10 -16   2   12.30    4.50
 -10 -16   2    8.80    4.20
  10 -16  -2    7.80    5.10
  10  16  -2    9.00    4.70
  10  16  -2    9.40    5.10
 -10  16   2    8.50    4.40
 -10  16   2    6.80    4.50
  -8 -16   2    1.70    3.40
  -8 -16   2    2.80    3.70
   8 -16  -2    2.80    4.50
   8 -16  -2    1.50    4.00
  -8  16   2   -0.80    4.10
  -8  16   2   -0.20    3.60
   8  16  -2    3.60    3.90
   8  16  -2    2.70    3.90
  -6 -16   2   64.59    5.80
   6 -16  -2   59.69    7.30
   6 -16  -2   58.69    6.20
  -6 -16   2   59.79    6.00
   6  16  -2   62.79    5.80
  -6  16   2   57.59    5.60
   6  16  -2   62.49    6.30
  -6  16   2   59.89    6.40
  -4 -16   2  135.29    7.80
   4 -16  -2  157.98    8.00
  -4 -16   2  139.79    7.70
   4 -16  -2  136.39    8.20
  -4  16   2  135.39    7.70
  -4  16   2  161.58    8.10
   4  16  -2  138.99    7.80
   4  16  -2  140.29    7.70
  -2 -16   2   10.50    4.30
  -2 -16   2   25.00    4.30
   2  16  -2   22.20    3.90
   0 -16   2  149.59    8.10
   0 -16   2  142.39    8.80
   0 -16  -2  146.29    8.50
   0  16  -2  147.49    8.30
   0  16   2  180.48    8.30
   0  16   2  152.38    8.40
   0  16  -2  148.89    7.80
   2 -16   2  373.96   14.90
  -2 -16  -2  381.16   14.60
  -2 -16  -2  370.86   14.50
   2 -16   2  364.16   14.40
  -2  16  -2  355.36   14.30
   2  16   2  368.16   14.50
   2  16   2  375.56   14.60
  -2  16  -2  360.66   14.40
   4 -16   2  206.88   10.10
  -4 -16  -2  212.88    9.90
  -4 -16  -2  215.08    9.80
   4 -16   2  197.28    9.90
   4  16   2  212.98    9.80
   4  16   2  209.08    9.90
  -4  16  -2  198.78   10.00
  -4  16  -2  212.28    9.90
  -6 -16  -2    1.20    4.00
   6 -16   2    1.20    4.60
   6 -16   2    1.80    4.50
  -6 -16  -2    1.90    3.80
  -6  16  -2   -0.80    4.30
   6  16   2    1.10    4.30
   6  16   2    1.20    4.00
  -6  16  -2    1.20    4.00
  -8 -16  -2   99.09    7.00
   8 -16   2   98.49    8.30
   8 -16   2   90.89    7.40
  -8 -16  -2  102.19    7.70
  -8  16  -2   98.99    7.80
  -8  16  -2   98.19    7.50
   8  16   2   98.49    7.50
   8  16   2  101.39    8.20
  10 -16   2   23.80    6.00
 -10 -16  -2   24.40    4.80
 -10 -16  -2   30.80    6.00
  10 -16   2   33.00    6.30
 -10  16  -2   22.50    5.40
  10  16   2   27.40    5.90
 -10  16  -2   30.00    6.10
  10  16   2   22.60    5.00
  12 -16   2   41.80    6.70
 -12 -16  -2   35.20    5.90
 -12 -16  -2   32.00    5.60
  12  16   2   37.00    6.50
 -12  16  -2   44.40    7.20
  12  16   2   43.10    5.70
  14 -16   2    6.20    6.50
 -14 -16  -2   23.70    6.70
  14  16   2   22.30    7.00
 -14  16  -2    7.20    5.50
  16 -16   2   52.49    8.10
  16 -16   2   44.10    8.60
 -16 -16  -2   35.80    6.50
 -16 -16  -2   36.80    7.20
  16  16   2   44.10    7.80
  16  16   2   34.30    7.00
 -16  16  -2   61.09    8.70
 -16  16  -2   50.59    7.30
 -17 -17   2   -1.20    5.50
 -17 -17   2    0.80    5.20
  17 -17  -2    1.60    7.20
 -17  17   2    0.30    5.80
 -17  17   2   -0.80    6.40
  17  17  -2    3.70    6.20
  17  17  -2    4.40    6.20
 -15 -17   2    5.60    5.50
  15 -17  -2    4.00    6.30
  15  17  -2    0.40    5.60
 -13 -17   2   17.80    4.40
  13 -17  -2    7.20    5.90
 -13 -17   2    7.70    4.10
  13  17  -2    7.20    4.70
  13  17  -2   15.90    4.70
 -13  17   2    9.30    5.60
  11 -17  -2   64.99    8.00
 -11 -17   2   65.89    6.70
  11 -17  -2   67.99    8.10
 -11 -17   2   59.29    6.60
 -11  17   2   59.59    6.80
 -11  17   2   62.89    7.60
  11  17  -2   71.29    7.40
  11  17  -2   64.79    7.60
  -9 -17   2   -0.10    3.80
  -9 -17   2   -3.90    3.90
   9 -17  -2   -3.30    4.20
   9 -17  -2    0.60    4.90
  -9  17   2   -0.80    3.80
   9  17  -2   -0.20    4.90
  -9  17   2   -2.00    4.20
   9  17  -2   -1.30    4.20
  -7 -17   2   46.10    5.60
   7 -17  -2   40.20    6.00
  -7 -17   2   45.80    5.70
   7 -17  -2   39.20    5.90
  -7  17   2   47.70    6.10
   7  17  -2   34.80    5.10
   7  17  -2   42.90    5.60
  -7  17   2   32.40    5.00
  -5 -17   2    1.80    4.10
   5 -17  -2    3.30    4.50
   5 -17  -2    1.80    4.10
  -5 -17   2    2.90    3.70
   5  17  -2    4.00    4.00
  -5  17   2    0.70    3.70
  -5  17   2    3.00    3.70
   5  17  -2   -0.30    4.00
  -3 -17   2    1.40    3.60
   3 -17  -2    0.80    4.10
  -3 -17   2   -0.40    3.80
   3 -17  -2   -0.80    3.70
   3  17  -2   -1.00    3.60
  -3  17   2    1.40    3.90
  -3  17   2    0.70    3.80
   3  17  -2    1.30    3.60
  -1 -17   2  398.46   15.80
   1 -17  -2  406.56   16.20
   1 -17  -2  404.96   15.90
  -1 -17   2  404.96   16.10
   1  17  -2  410.36   15.80
  -1  17   2  395.46   15.70
   1  17  -2  410.36   15.90
  -1  17   2  405.36   15.80
  -1 -17  -2   -0.40    4.00
  -1 -17  -2    0.10    3.90
   1 -17   2    1.40    4.50
   1 -17   2    1.10    3.70
   1  17   2    3.30    4.00
  -1  17  -2    1.00    3.70
   1  17   2    1.10    3.80
  -1  17  -2    2.60    3.90
  -3 -17  -2   13.00    4.50
  -3 -17  -2   10.80    4.50
   3 -17   2    9.80    4.70
   3 -17   2   10.90    5.10
  -3  17  -2    5.90    4.00
  -3  17  -2   11.00    4.50
   3  17   2   10.50    4.70
   3  17   2    9.30    4.30
   5 -17   2  117.39    8.20
   5 -17   2  114.79    8.20
  -5 -17  -2  122.99    7.80
  -5 -17  -2  124.09    7.60
   5  17   2  123.99    8.00
  -5  17  -2  126.49    8.40
   5  17   2  119.89    7.70
  -5  17  -2  126.39    7.80
  -7 -17  -2    5.50    4.30
   7 -17   2    6.30    5.00
  -7 -17  -2    5.50    4.40
   7 -17   2    2.20    4.60
   7  17   2   11.70    5.40
  -7  17  -2    7.00    4.50
   7  17   2    4.60    4.40
  -7  17  -2    6.80    4.70
   9 -17   2   43.90    6.30
  -9 -17  -2   64.39    7.00
   9 -17   2   65.19    7.40
  -9 -17  -2   46.80    5.70
   9  17   2   49.00    6.30
   9  17   2   60.79    7.30
  -9  17  -2   52.29    6.70
  -9  17  -2   66.39    7.40
  11 -17   2   26.30    6.40
 -11 -17  -2   18.50    5.20
  11  17   2   42.40    5.80
 -11  17  -2   27.10    6.60
  11  17   2   18.20    5.40
 -13 -17  -2   32.40    6.80
  13 -17   2   30.60    7.30
  13  17   2   42.60    7.70
 -13  17  -2   29.10    6.40
 -15 -17  -2    6.80    5.80
  15 -17   2    7.10    7.70
 -15 -17  -2    5.90    6.50
  15 -17   2    7.60    7.70
 -15  17  -2    3.40    7.30
  15  17   2    0.40    6.60
  15  17   2    4.40    6.60
 -15  17  -2    5.90    6.50
 -16 -18   2   43.70    7.00
  16 -18  -2   54.19    8.50
 -16 -18   2   42.50    6.50
  16  18  -2   48.80    7.30
  16  18  -2   54.39    7.90
 -16  18   2   37.30    6.60
 -16  18   2   66.79    8.70
 -14 -18   2   18.60    4.20
  14 -18  -2   24.80    5.80
 -14  18   2   30.70    5.80
 -12 -18   2   66.19    7.40
  12 -18  -2   67.99    6.90
  12  18  -2   79.39    8.10
 -12  18   2   54.99    6.20
  10 -18  -2   50.29    7.20
 -10 -18   2   43.60    6.00
 -10  18   2   47.60    6.90
  10  18  -2   43.10    6.30
 -10  18   2   53.59    6.00
   8 -18  -2   14.80    5.60
  -8 -18   2    9.60    4.30
  -8 -18   2   10.40    4.50
   8 -18  -2   12.80    5.40
   8  18  -2   11.70    4.80
   8  18  -2   11.60    4.90
  -8  18   2   15.00    5.50
  -8  18   2    7.80    4.20
  -6 -18   2   14.80    4.60
   6 -18  -2   17.60    5.50
   6 -18  -2   11.00    4.80
  -6 -18   2   13.30    4.40
   6  18  -2   17.10    4.60
  -6  18   2    9.70    4.50
   6  18  -2   14.20    4.60
  -6  18   2   15.30    4.80
  -4 -18   2   25.10    5.30
   4 -18  -2   19.30    5.00
   4 -18  -2   22.10    5.30
  -4 -18   2   20.40    4.80
   4  18  -2   20.90    4.80
  -4  18   2   13.10    4.40
   4  18  -2   32.20    5.60
  -4  18   2   17.70    4.70
   2 -18  -2  131.29    8.50
  -2 -18   2  122.19    8.50
   2 -18  -2  132.59    8.50
  -2 -18   2  118.69    7.70
  -2  18   2  126.19    8.30
   2  18  -2  122.39    8.10
  -2  18   2  119.49    7.80
   2  18  -2  125.59    8.30
   0 -18   2    2.10    4.00
   0 -18   2    6.40    4.90
   0 -18  -2    1.40    4.40
   0 -18  -2    1.90    4.20
   0  18  -2    3.40    4.20
   0  18   2    4.70    4.20
   0  18   2    2.70    4.10
   0  18  -2    2.40    3.80
  -2 -18  -2   29.00    5.60
   2 -18   2   26.00    5.90
   2 -18   2   16.20    4.80
  -2 -18  -2   18.70    4.90
   2  18   2   22.80    5.10
  -2  18  -2   11.10    4.10
  -2  18  -2   24.40    5.20
   2  18   2   22.70    5.20
  -4 -18  -2   19.30    5.10
   4 -18   2   18.80    5.40
   4 -18   2   11.70    5.10
  -4 -18  -2   14.40    4.40
   4  18   2   12.20    4.30
  -4  18  -2   11.50    4.70
   4  18   2   19.00    5.40
  -4  18  -2   12.50    4.50
   6 -18   2   27.40    6.20
  -6 -18  -2   18.20    5.20
  -6 -18  -2   26.60    5.40
   6 -18   2   20.30    5.40
  -6  18  -2   23.00    5.20
  -6  18  -2   24.80    5.80
   6  18   2   18.40    4.90
   6  18   2   18.90    5.50
  -8 -18  -2  153.08    9.00
   8 -18   2  146.69   10.30
   8  18   2  145.59    9.20
  -8  18  -2  156.18   10.20
  10 -18   2    3.70    5.90
 -10 -18  -2    4.60    5.40
  10  18   2    4.40    5.70
 -10  18  -2    6.90    5.60
 -12 -18  -2    0.90    6.10
  12 -18   2   -2.30    6.00
 -12 -18  -2    1.00    4.90
  12 -18   2    7.50    7.10
  12  18   2    4.50    5.70
  12  18   2    1.70    6.30
 -12  18  -2    2.80    6.00
 -12  18  -2    1.30    6.10
  13 -19  -2    9.50    6.40
 -13 -19   2   11.00    5.50
 -13 -19   2   11.10    5.70
  13 -19  -2   10.70    6.30
 -13  19   2    7.20    5.60
 -13  19   2   13.10    5.40
  13  19  -2    9.40    6.80
  13  19  -2   11.40    6.10
 -11 -19   2   15.30    4.20
  11 -19  -2   11.80    5.90
 -11 -19   2   14.10    5.20
 -11  19   2   14.40    5.20
  11  19  -2    7.60    3.80
  11  19  -2    6.80    5.70
   9 -19  -2    5.80    5.20
  -9 -19   2   15.80    4.50
  -9 -19   2   11.80    4.50
  -9  19   2    3.10    4.90
  -9  19   2   20.30    4.30
   9  19  -2   15.00    5.30
   9  19  -2   17.00    4.80
  -7 -19   2   15.80    5.10
   7 -19  -2   11.00    5.20
   7  19  -2   15.30    5.20
  -7  19   2   14.90    5.10
   5 -19  -2   13.10    4.90
  -5 -19   2    1.80    4.30
  -5 -19   2   20.50    4.40
   5 -19  -2    2.40    4.70
  -5  19   2   12.90    4.30
  -5  19   2    3.50    4.30
   5  19  -2   22.80    4.40
  -3 -19   2   -1.50    4.50
   3 -19  -2    1.50    4.40
   3 -19  -2    2.70    5.30
  -3 -19   2    8.50    4.60
  -3  19   2    0.40    4.20
   3  19  -2    5.60    4.20
   3  19  -2    1.70    4.30
  -3  19   2   -0.70    3.90
   1 -19  -2   42.60    6.50
   1 -19  -2   26.60    5.50
  -1 -19   2   32.90    5.80
  -1 -19   2   41.70    6.20
   1  19  -2   30.60    5.30
  -1  19   2   29.60    5.30
   1  19  -2   20.90    4.80
  -1  19   2   36.70    5.90
   1 -19   2   32.10    6.00
   1 -19   2   61.99    7.50
  -1 -19  -2   47.90    6.50
  -1 -19  -2   50.59    7.00
   1  19   2   44.20    6.20
   1  19   2   46.20    6.40
  -1  19  -2   54.49    6.40
  -3 -19  -2   79.59    7.40
  -3 -19  -2   95.99    7.00
   3 -19   2   81.39    8.10
   3  19   2   72.99    7.20
  -3  19  -2   71.09    7.10
  -5 -19  -2   10.90    5.00
   5 -19   2    9.90    5.20
  -5 -19  -2    1.60    3.60
  -5  19  -2    8.50    4.90
   5  19   2    8.30    4.60
   7 -19   2   48.20    6.80
  -7 -19  -2   60.99    7.50
  -7  19  -2   55.69    7.00
  -9 -19  -2    7.50    5.40
  -9 -19  -2    5.00    5.20
   9 -19   2    7.50    6.30
   9 -19   2    3.00    5.70
   9  19   2    7.30    5.40
  -9  19  -2   -0.30    5.40
   9  19   2    5.60    6.10
  -9  19  -2    4.10    5.50
 -11 -19  -2    9.30    6.00
  11 -19   2   21.20    7.30
 -11 -19  -2   15.60    5.50
  11 -19   2   22.10    7.10
 -11  19  -2   24.20    6.70
  11  19   2   27.30    6.60
  11  19   2   13.90    6.30
 -11  19  -2   28.40    7.70
  10 -20  -2   24.90    6.60
  10 -20  -2   29.50    7.20
 -10 -20   2   30.70    6.30
 -10 -20   2   28.00    5.80
  10  20  -2   36.40    7.50
  10  20  -2   26.50    6.10
 -10  20   2   22.60    5.60
 -10  20   2   16.10    6.00
   8 -20  -2    2.90    6.30
  -8 -20   2   14.90    5.20
   8  20  -2   15.60    5.10
  -8  20   2    3.90    5.10
   6 -20  -2    1.90    6.00
  -6 -20   2    0.40    4.70
  -6  20   2    3.30    4.80
   6  20  -2   -0.50    4.80
  -4 -20   2   90.29    8.40
   4 -20  -2   95.99    9.20
   4  20  -2   90.19    8.10
   4  20  -2   78.89    7.00
  -4  20   2   82.49    7.50
   2 -20  -2   56.19    7.00
   2 -20  -2   57.39    7.00
  -2 -20   2   66.19    6.50
  -2 -20   2   45.20    6.80
  -2  20   2   65.19    6.90
  -2  20   2   51.19    6.60
   2  20  -2   64.99    6.10
   2  20  -2   48.60    7.00
   0 -20  -2   82.19    7.20
   0 -20   2   54.79    7.00
   0 -20   2   75.79    6.80
   0 -20  -2   62.29    7.60
   0  20   2   84.09    6.80
   0  20   2   57.69    6.70
   0  20  -2   82.99    6.70
  -2 -20  -2   -7.10    3.50
   2 -20   2   -0.10    5.40
  -2 -20  -2   -1.20    4.90
   2  20   2    1.90    4.80
  -2  20  -2   -1.60    4.60
   4 -20   2   44.10    7.40
  -4 -20  -2   43.70    6.50
  -4  20  -2   42.20    6.70
   4  20   2   50.39    7.40
  -6 -20  -2    5.10    5.10
   6 -20   2    2.80    5.60
  -6 -20  -2    3.00    5.20
   6 -20   2    5.50    6.10
  -6  20  -2    4.80    5.10
   6  20   2    5.40    5.90
  -6  20  -2    3.40    5.20
   6  20   2   -0.10    4.80
   8 -20   2   19.20    7.10
   8 -20   2   13.10    6.60
  -8 -20  -2   10.80    5.80
  -8 -20  -2   15.90    5.90
  -8  20  -2   18.60    6.90
   8  20   2   12.70    5.70
  -8  20  -2   12.50    5.80
   8  20   2    9.30    6.10
   7 -21  -2  120.49   10.20
   7 -21  -2  135.59   11.20
  -7 -21   2  129.29   10.00
  -7 -21   2  123.39    9.00
   7  21  -2  123.79    9.40
   7  21  -2  131.29    9.70
  -7  21   2  121.89   10.10
  -7  21   2  121.49    9.50
   5 -21  -2    2.80    5.90
  -5 -21   2   -0.50    5.00
   5 -21  -2    2.70    5.80
  -5 -21   2    3.00    5.30
  -5  21   2    2.50    5.60
  -5  21   2    2.80    5.20
   5  21  -2    3.50    5.40
   5  21  -2   -0.50    4.70
  -3 -21   2   -0.40    5.20
  -3 -21   2   -0.90    5.10
   3 -21  -2   -0.70    5.30
   3 -21  -2    2.50    6.00
  -3  21   2    1.80    5.20
   3  21  -2   -1.80    4.60
   3  21  -2    0.70    4.60
  -3  21   2    1.20    4.70
   1 -21  -2  103.69    9.90
  -1 -21   2  110.49    9.20
  -1 -21   2  108.49    9.60
   1 -21  -2  116.59    9.90
  -1  21   2  107.69    9.20
  -1  21   2  105.29    9.00
   1  21  -2  118.49    9.20
   1  21  -2  112.19    8.80
  -1 -21  -2   16.20    6.40
  -1 -21  -2    9.80    5.30
   1 -21   2   10.40    6.20
   1 -21   2    6.30    5.40
   1  21   2   14.10    5.60
   1  21   2   10.30    5.40
  -1  21  -2   12.30    5.50
  -1  21  -2    6.70    5.00
  -3 -21  -2    6.40    5.60
  -3 -21  -2    6.00    6.00
   3 -21   2    6.60    6.20
   3 -21   2   10.20    6.50
  -3  21  -2    5.60    5.30
   3  21   2    6.60    5.30
  -3  21  -2    9.00    5.80
   3  21   2    5.00    5.70
 -26   0   3    5.20    6.00
  26   0  -3    3.90    7.90
  26   0  -3    7.60    7.40
 -26   0   3    1.00    6.80
 -24   0   3   -0.90    5.80
 -24   0   3   -1.60    4.50
  24   0  -3    2.00    5.70
  24   0  -3   -1.30    6.80
  22   0  -3   -1.20    5.20
 -22   0   3   -0.50    4.40
  18   0  -3    0.60    3.50
 -18   0   3    0.70    3.50
 -18   0   3    0.80    3.20
  18   0  -3    0.10    3.50
 -16   0   3    0.90    2.80
  16   0  -3    0.30    2.70
  16   0  -3   -0.60    2.90
 -16   0   3    0.70    2.70
  14   0  -3    0.50    2.20
 -14   0   3    1.60    2.30
  12   0  -3    0.00    0.20
  12   0  -3    0.40    1.90
 -12   0   3    0.00    0.20
 -12   0   3   -0.10    1.90
 -10   0   3    0.10    1.80
  10   0  -3    0.60    1.60
  10   0  -3    0.90    1.80
 -10   0   3    0.20    1.80
  -8   0   3    0.50    1.30
   8   0  -3    0.00    1.20
  -8   0   3    0.10    1.40
   8   0  -3    0.40    1.20
   6   0  -3    0.10    0.90
   6   0  -3    0.10    0.90
  -6   0   3    0.20    1.00
  -6   0   3   -0.40    0.90
  -4   0   3   -0.30    0.60
   4   0  -3   -0.10    0.50
   0   0  -3    0.30    0.70
   0   0   3    0.90    0.90
   0   0  -3   -0.30    0.80
   0   0   3    0.60    0.80
  -2   0  -3    0.20    1.10
   2   0   3   -0.10    1.20
  -2   0  -3   -0.10    1.10
   2   0   3    0.90    1.30
   4   0   3    0.40    1.60
  -4   0  -3    0.70    1.50
   4   0   3    0.90    1.70
  -4   0  -3    1.10    1.40
  -6   0  -3    1.20    2.00
   6   0   3    0.60    2.20
   6   0   3    1.00    2.10
  -6   0  -3   -1.40    1.70
   8   0   3   -0.90    2.30
   8   0   3    8.70    2.30
  -8   0  -3    5.70    2.00
  -8   0  -3   -1.00    2.20
 -10   0  -3    2.30    2.50
  10   0   3    0.80    2.60
 -10   0  -3   -0.50    2.20
  10   0   3    0.20    2.60
 -12   0  -3    0.30    2.70
  12   0   3    0.00    3.20
  12   0   3    0.30    3.00
 -12   0  -3    1.60    2.80
  14   0   3    1.40    3.80
 -14   0  -3    1.30    3.40
 -14   0  -3   -1.90    3.60
  14   0   3   -2.30    4.00
 -18   0  -3    2.00    5.30
  18   0   3    1.80    5.50
  18   0   3    1.90    5.60
 -18   0  -3    1.90    4.90
  20   0   3   -6.90    5.90
 -20   0  -3   -1.20    5.60
  20   0   3    0.30    6.70
 -20   0  -3    0.80    6.00
  22   0   3   -4.30    4.90
 -22   0  -3    1.60    7.50
 -22   0  -3    4.50    4.60
  22   0   3   -0.10    7.40
  24   0   3   -0.70    9.40
 -24   0  -3    1.30    7.00
 -24   0  -3    1.80    8.90
  24   0   3    0.80    7.80
  25  -1  -3   71.69    8.20
 -25  -1   3   66.49    8.20
  25  -1  -3   75.09    9.30
 -25  -1   3   76.39    9.10
  25   1  -3   78.09    9.90
 -25   1   3   74.29    9.10
  25   1  -3   99.29    9.50
 -25   1   3   69.39    7.60
 -23  -1   3   31.50    5.80
  23  -1  -3   29.80    7.00
 -23  -1   3   27.30    6.30
  23  -1  -3   41.50    7.20
  23   1  -3   26.30    6.80
  23   1  -3   32.80    6.90
 -23   1   3   29.40    6.10
 -23   1   3   34.90    6.70
 -21  -1   3  119.29    7.20
  21  -1  -3   79.99    8.00
 -21  -1   3   79.29    7.00
  21   1  -3   83.09    7.40
 -21   1   3   82.69    7.00
 -19  -1   3   51.29    5.40
  19  -1  -3   55.79    5.50
  19  -1  -3   54.09    6.10
 -19  -1   3   50.09    5.80
 -19   1   3   51.49    5.50
  19   1  -3   55.19    6.10
  19   1  -3   50.69    6.00
 -19   1   3   56.49    5.20
  17  -1  -3   62.69    5.10
 -17  -1   3   64.99    4.90
  17  -1  -3   64.19    4.70
 -17  -1   3   68.89    5.20
 -17   1   3   66.09    4.80
  17   1  -3   65.19    5.30
 -17   1   3   67.59    5.10
  17   1  -3   62.49    5.00
 -15  -1   3  421.16   15.00
  15  -1  -3  432.96   15.10
  15  -1  -3  419.86   15.00
 -15  -1   3  439.26   15.10
  15   1  -3  427.56   15.00
  15   1  -3  424.96   15.10
 -15   1   3  426.16   14.90
 -15   1   3  448.76   15.10
  13  -1  -3  137.39    5.70
  13  -1  -3  111.19    5.60
 -13  -1   3  146.49    5.80
 -13  -1   3  124.99    5.80
 -13   1   3  122.29    5.60
 -13   1   3  133.09    5.60
  13   1  -3  128.59    5.60
  13   1  -3  121.09    5.70
 -11  -1   3   95.29    4.50
  11  -1  -3   84.79    4.30
  11  -1  -3   85.89    4.50
 -11  -1   3   86.89    4.40
 -11   1   3   93.59    4.50
  11   1  -3   93.19    4.40
  11   1  -3   81.89    4.30
 -11   1   3   84.69    4.40
  -9  -1   3   15.40    2.10
   9  -1  -3    9.80    1.70
  -9  -1   3   12.10    1.90
   9  -1  -3   10.40    1.80
  -9   1   3   14.00    2.00
   9   1  -3    9.30    1.70
   9   1  -3    9.60    1.80
  -9   1   3   11.40    1.90
   7  -1  -3   90.39    3.70
   7  -1  -3   87.69    3.60
  -7  -1   3   89.89    3.60
  -7  -1   3   94.29    3.70
   7   1  -3   89.29    3.60
   7   1  -3   89.09    3.60
  -7   1   3   90.79    3.70
  -7   1   3   94.49    3.70
   5  -1  -3   16.20    1.30
   5  -1  -3   17.60    1.30
  -5  -1   3   17.50    1.40
  -5  -1   3   16.90    1.30
   5   1  -3   16.20    1.30
  -5   1   3   17.90    1.40
  -5   1   3   17.70    1.50
   5   1  -3   16.00    1.30
   3  -1  -3    0.00    0.10
  -3  -1   3   -0.40    0.50
   3   1  -3    0.20    0.50
  -3   1   3    0.00    0.10
  -3   1   3    0.00    0.40
   1  -1  -3   17.40    1.10
  -1  -1   3   16.80    1.20
  -1  -1   3   16.00    1.10
   1  -1  -3   19.20    1.00
  -1   1   3   16.70    1.20
   1   1  -3   16.90    1.10
   1   1  -3   17.30    1.20
  -1   1   3   19.20    1.10
   1  -1   3  183.28    6.30
   1  -1   3  186.48    6.30
  -1  -1  -3  184.88    6.20
  -1  -1  -3  181.08    6.20
   1   1   3  186.98    6.20
   1   1   3  184.88    6.20
  -1   1  -3  185.78    6.30
   3  -1   3   78.79    3.60
  -3  -1  -3   76.09    3.40
   3  -1   3   79.99    3.50
  -3  -1  -3   77.99    3.40
   3   1   3   74.79    3.50
  -3   1  -3   78.09    3.50
   3   1   3   75.79    3.50
  -3   1  -3   76.29    3.40
   5  -1   3   98.19    4.40
  -5  -1  -3   96.79    4.40
  -5  -1  -3   97.09    4.30
   5  -1   3   95.69    4.50
  -5   1  -3   95.59    4.30
   5   1   3   94.79    4.40
   5   1   3   96.09    4.50
  -5   1  -3   93.29    4.30
  -7  -1  -3  241.28    8.90
   7  -1   3  253.07    9.10
  -7   1  -3  238.48    8.90
   7   1   3  245.48    9.10
   9  -1   3   56.99    4.30
   9  -1   3   57.19    3.50
  -9  -1  -3   61.89    4.10
   9   1   3   60.29    4.00
  -9   1  -3   60.39    4.10
 -11  -1  -3   34.40    3.70
  11  -1   3   46.10    4.50
  11  -1   3   39.70    4.30
 -11  -1  -3   32.70    3.70
 -11   1  -3   35.80    4.00
  11   1   3   43.40    4.40
 -11   1  -3   31.30    4.00
  11   1   3   32.10    3.90
  13  -1   3   45.20    5.40
  13  -1   3   46.70    5.20
 -13  -1  -3   43.90    4.70
 -13  -1  -3   50.39    5.20
 -13   1  -3   49.50    5.10
  13   1   3   42.50    5.30
  13   1   3   42.70    5.20
 -13   1  -3   46.40    4.90
  17  -1   3  141.49    9.10
 -17  -1  -3  136.59    8.70
  17   1   3  139.39    8.90
 -17   1  -3  140.69    8.80
  19  -1   3  168.98   10.80
  19  -1   3  159.58    9.80
 -19  -1  -3  165.08   10.00
 -19  -1  -3  176.78   10.70
 -19   1  -3  174.38   10.60
  19   1   3  168.58   10.80
  19   1   3  168.18   10.40
 -19   1  -3  174.08    9.70
  21  -1   3  100.59    9.90
 -21  -1  -3  107.29   10.10
 -21  -1  -3   85.89    8.80
  21  -1   3  104.99   10.10
 -21   1  -3  100.49   10.00
  21   1   3   99.89    9.40
  21   1   3  108.99    9.80
 -21   1  -3   94.29    9.20
  23  -1   3   90.99   10.60
 -23  -1  -3  100.29    9.90
 -23   1  -3   92.69    9.90
  23   1   3   98.49   10.70
  28  -2  -3   58.99   10.30
  28  -2  -3    4.00    8.60
 -28   2   3   28.60    7.30
  28   2  -3   55.09    9.80
 -26  -2   3    1.00    7.10
 -26  -2   3   11.00    5.70
  26  -2  -3    4.80    8.50
  26  -2  -3   16.00    7.10
 -26   2   3    8.70    5.80
  26   2  -3    2.50    8.10
 -26   2   3    3.60    7.10
  26   2  -3   19.40    7.10
 -24  -2   3   95.09    8.50
  24  -2  -3   90.79    8.80
 -24  -2   3   98.39    9.30
  24  -2  -3   98.59    9.20
 -24   2   3   87.69    7.60
  24   2  -3   92.59    9.10
  24   2  -3   90.59    9.50
 -24   2   3   92.79    8.50
  22  -2  -3   13.80    4.80
 -22   2   3   24.40    4.10
  20  -2  -3   10.00    3.60
 -20  -2   3   -0.60    4.60
 -20  -2   3   -0.10    2.80
  20  -2  -3    4.00    4.80
 -20   2   3   -0.30    3.90
  20   2  -3    1.10    4.60
  18  -2  -3   10.60    4.10
 -18  -2   3   10.80    3.70
 -18  -2   3   11.10    3.50
  18  -2  -3   14.80    4.00
  18   2  -3    7.60    3.70
 -18   2   3   12.10    3.80
  18   2  -3   12.00    3.90
 -18   2   3   12.60    3.70
 -16  -2   3  115.09    6.00
  16  -2  -3  111.89    6.00
  16  -2  -3  115.29    6.00
 -16  -2   3  117.89    6.00
  16   2  -3  117.39    6.00
  16   2  -3  114.19    6.20
 -16   2   3  108.79    5.80
 -16   2   3  118.49    6.00
  14  -2  -3  272.77   10.30
 -14  -2   3  302.07   10.40
  14  -2  -3  284.17   10.20
 -14  -2   3  262.67   10.30
  14   2  -3  265.17   10.30
  14   2  -3  290.47   10.30
 -14   2   3  278.27   10.10
 -14   2   3  274.37   10.40
  12  -2  -3  430.36   14.20
 -12  -2   3  415.86   14.10
 -12   2   3  423.66   14.10
  12   2  -3  378.06   13.80
  12   2  -3  417.06   14.20
  10  -2  -3  206.58    7.60
 -10  -2   3  212.58    7.70
 -10  -2   3  214.58    7.70
  10  -2  -3  209.18    7.70
  10   2  -3  203.18    7.60
 -10   2   3  210.38    7.70
  10   2  -3  204.18    7.70
  -8  -2   3  564.54   17.80
   8  -2  -3  535.15   17.70
  -8  -2   3  555.74   17.80
   8  -2  -3  561.44   17.80
   8   2  -3  552.64   17.80
   8   2  -3  541.05   17.70
  -8   2   3  546.75   17.70
  -8   2   3  548.85   17.80
   6  -2  -3 2130.09   67.79
  -6  -2   3 2193.18   67.89
   6  -2  -3 2233.88   67.89
  -6  -2   3 2190.48   67.89
  -6   2   3 2232.38   67.89
  -6   2   3 2217.68   67.89
   6   2  -3 2132.39   67.89
   6   2  -3 2160.18   67.89
  -4  -2   3  770.82   23.50
  -4  -2   3  752.82   23.50
   4  -2  -3  761.92   23.50
   4  -2  -3  737.33   23.50
   4   2  -3  748.73   23.50
  -4   2   3  755.92   23.50
  -4   2   3  747.23   23.50
   4   2  -3  739.03   23.50
  -2  -2   3  230.58    7.40
   2  -2  -3  224.98    7.30
  -2  -2   3  225.48    7.40
   2  -2  -3  227.28    7.30
  -2   2   3  229.78    7.30
   2   2  -3  232.98    7.40
   2   2  -3  229.48    7.40
  -2   2   3  224.58    7.30
   0  -2  -3  629.84   20.00
   0  -2   3  633.24   20.00
   0  -2  -3  637.54   20.00
   0   2   3  623.04   20.00
   0   2  -3  643.34   20.00
   0   2  -3  634.44   20.00
   0   2   3  638.34   20.00
  -2  -2  -3  900.11   28.30
   2  -2   3  885.31   28.30
  -2  -2  -3  898.41   28.30
   2  -2   3  887.61   28.30
   2   2   3  906.91   28.30
   2   2   3  902.31   28.30
  -2   2  -3  893.41   28.30
  -2   2  -3  912.81   28.30
   4  -2   3  130.09    5.30
   4  -2   3  123.89    5.20
  -4  -2  -3  131.89    5.10
  -4  -2  -3  128.59    5.10
   4   2   3  130.09    5.30
   4   2   3  134.59    5.20
  -4   2  -3  128.59    5.20
  -6   2  -3   20.50    2.10
  -8  -2  -3  170.78    6.70
   8  -2   3  171.08    7.00
  -8  -2  -3  169.68    7.00
  -8   2  -3  173.58    6.90
   8   2   3  168.88    7.10
  10  -2   3    1.30    2.70
  10  -2   3   -1.30    2.50
 -10  -2  -3    0.90    2.10
 -10  -2  -3    1.50    2.60
  10   2   3    2.20    2.80
 -10   2  -3    0.70    2.50
 -10   2  -3    2.30    2.40
  10   2   3    1.00    2.70
  12  -2   3  113.89    6.60
 -12  -2  -3  120.09    6.30
 -12  -2  -3  125.39    6.60
  12  -2   3  115.59    6.40
  12   2   3  121.69    6.70
 -12   2  -3  126.19    6.60
 -12   2  -3  124.29    6.30
  12   2   3  120.89    6.80
 -14  -2  -3   56.09    5.80
 -14  -2  -3   54.29    5.20
  14  -2   3   55.39    6.10
  14  -2   3   60.59    6.00
  14   2   3   56.99    5.40
  14   2   3   59.19    6.20
 -14   2  -3   62.09    5.80
 -14   2  -3   61.19    5.80
 -16  -2  -3   54.59    6.30
  16  -2   3   39.60    5.80
 -16  -2  -3   42.50    5.90
  16  -2   3   40.70    5.60
  16   2   3   44.00    6.30
  16   2   3   53.19    6.60
 -16   2  -3   40.10    5.50
 -16   2  -3   37.00    5.40
 -18  -2  -3    0.30    4.80
  18  -2   3   -0.60    5.90
 -18  -2  -3    2.80    5.30
  18  -2   3    0.10    5.60
 -18   2  -3    6.20    5.20
  18   2   3    0.40    5.10
 -18   2  -3    4.00    5.40
  18   2   3   -1.40    5.70
  20  -2   3  337.37   15.40
 -20  -2  -3  323.67   15.10
  20  -2   3  330.17   14.90
 -20  -2  -3  315.87   14.30
  20   2   3  329.77   15.30
 -20   2  -3  321.87   14.60
 -20   2  -3  353.66   15.20
  20   2   3  322.47   14.80
  22  -2   3  104.99    8.50
 -22  -2  -3  117.99    9.00
 -22   2  -3  106.29    8.30
  22   2   3  116.49    9.30
 -24  -2  -3    6.10    8.10
  24  -2   3    4.10    8.90
  24  -2   3   10.00    8.90
 -24  -2  -3    8.70    7.20
 -24   2  -3    1.50    8.50
  24   2   3    1.50    8.30
  24   2   3   12.90    8.70
  27  -3  -3  109.69   10.50
 -27  -3   3   81.29    8.10
  27   3  -3   86.49    9.00
 -27   3   3   99.89    8.20
 -25  -3   3   14.30    6.30
  25  -3  -3   18.20    7.80
 -25  -3   3   24.50    6.50
  25  -3  -3   24.80    7.70
 -25   3   3   13.50    5.50
  25   3  -3   18.60    7.50
  25   3  -3   12.80    7.30
 -23  -3   3   -1.60    5.80
 -23  -3   3   -1.10    4.50
  23  -3  -3    2.30    6.60
  23  -3  -3    1.20    6.20
  23   3  -3   -1.00    5.70
 -23   3   3    0.20    4.70
  23   3  -3    3.60    6.30
 -21  -3   3   99.89    6.90
  21  -3  -3   80.49    6.70
 -21   3   3   63.89    5.90
 -19  -3   3    2.80    3.80
  19  -3  -3    0.60    4.00
 -19  -3   3   -0.60    4.30
  19  -3  -3   -1.20    4.10
  19   3  -3   -2.80    4.10
 -19   3   3   -1.20    3.40
  19   3  -3    3.60    4.20
  17  -3  -3   14.90    3.80
 -17  -3   3   14.80    3.80
 -17  -3   3   12.60    3.40
  17  -3  -3   14.30    3.60
  17   3  -3   14.90    3.70
 -17   3   3    9.10    3.20
  17   3  -3   14.70    3.80
  15  -3  -3  107.09    6.00
 -15  -3   3  109.49    5.90
  15  -3  -3  108.99    5.90
 -15  -3   3  116.39    6.00
  15   3  -3  107.99    5.70
 -15   3   3  112.49    5.90
  15   3  -3  107.89    6.00
  -9  -3   3  182.88    6.80
   9  -3  -3  185.38    6.90
  -9  -3   3  185.38    6.80
   9  -3  -3  180.58    6.80
  -9   3   3  186.38    6.90
  -9   3   3  182.48    6.90
   9   3  -3  178.18    6.80
   9   3  -3  181.88    6.80
   7  -3  -3  127.49    4.90
  -7  -3   3  127.49    4.90
   7  -3  -3  129.59    4.90
  -7  -3   3  127.59    4.90
   7   3  -3  120.29    4.80
  -7   3   3  129.29    4.90
   7   3  -3  126.09    4.80
  -7   3   3  131.89    4.90
   5  -3  -3  474.55   15.10
   5  -3  -3  466.15   15.10
  -5  -3   3  483.15   15.20
  -5  -3   3  483.95   15.20
  -5   3   3  463.15   15.10
  -5   3   3  478.65   15.20
   5   3  -3  467.45   15.20
   5   3  -3  472.45   15.20
  -3  -3   3  402.86   12.80
   3  -3  -3  395.56   12.70
  -3  -3   3  404.16   12.70
   3  -3  -3  384.96   12.70
  -3   3   3  397.26   12.70
   3   3  -3  398.06   12.70
  -3   3   3  404.96   12.70
   3   3  -3  397.36   12.80
  -1  -3   3   57.39    2.50
  -1  -3   3   58.19    2.60
   1  -3  -3   57.59    2.40
   1  -3  -3   56.19    2.50
   1   3  -3   58.89    2.50
   1   3  -3   56.39    2.50
  -1   3   3   58.39    2.50
  -1   3   3   56.59    2.50
  -1  -3  -3    6.10    1.30
   1  -3   3    5.60    1.40
   1  -3   3    4.50    1.40
  -1  -3  -3    5.60    1.20
  -1   3  -3    5.70    1.40
  -1   3  -3    5.90    1.30
   1   3   3    4.90    1.20
   1   3   3    5.80    1.40
   3  -3   3  816.62   25.80
   3  -3   3  801.12   25.70
  -3  -3  -3  808.22   25.70
  -3  -3  -3  806.12   25.70
  -3   3  -3  818.42   25.80
   3   3   3  813.42   25.70
   3   3   3  810.32   25.70
  -3   3  -3  792.82   25.70
  -5  -3  -3 2675.13   83.49
   5  -3   3 2644.34   83.49
  -5  -3  -3 2651.83   83.49
  -5   3  -3 2683.43   83.49
   5   3   3 2696.83   83.49
   5   3   3 2711.43   83.49
  -5   3  -3 2666.83   83.49
  -7  -3  -3    2.60    2.10
   7  -3   3    4.20    2.50
  -7  -3  -3    8.10    2.10
   7  -3   3    2.30    2.30
   7   3   3    7.30    2.20
   7   3   3    0.30    2.20
  -7   3  -3    3.40    2.20
  -7   3  -3    2.40    2.20
   9  -3   3  238.38    9.40
  -9  -3  -3  249.88    9.40
  -9  -3  -3  245.28    9.30
   9  -3   3  239.88    9.40
   9   3   3  243.08    9.40
  -9   3  -3  243.38    9.30
   9   3   3  241.88    9.40
 -11  -3  -3   39.10    4.30
  11  -3   3   39.30    4.70
  11  -3   3   39.00    4.20
 -11  -3  -3   46.10    4.40
  11   3   3   40.80    4.60
  11   3   3   39.10    4.60
 -11   3  -3   43.10    4.50
 -13  -3  -3    3.90    3.30
 -13  -3  -3    1.10    3.60
  13  -3   3   -0.50    3.50
  13  -3   3    3.40    4.10
 -13   3  -3    3.10    3.40
  13   3   3    3.50    3.80
  13   3   3    3.30    3.50
 -15  -3  -3   87.39    6.50
  15  -3   3   81.89    6.60
 -15   3  -3   79.69    6.30
  15   3   3   86.49    6.60
 -17  -3  -3  108.89    7.50
  17  -3   3   89.49    7.70
  17   3   3   98.89    7.70
 -17   3  -3   93.79    7.40
 -19  -3  -3   -2.90    5.60
  19  -3   3   -0.50    6.50
  19  -3   3   -2.00    6.00
 -19  -3  -3    0.20    5.10
  19   3   3    2.90    5.70
 -19   3  -3    1.00    5.90
  19   3   3   -2.60    5.90
 -21  -3  -3   35.30    6.60
  21   3   3   33.80    6.90
  21   3   3   13.60    7.00
  23  -3   3   13.60    8.70
 -23  -3  -3   25.10    7.60
  23  -3   3    1.30    7.90
 -23  -3  -3    0.60    6.40
  23   3   3   -2.00    7.10
 -23   3  -3   13.60    7.80
  23   3   3   19.60    8.10
  28  -4  -3    6.70   10.70
  28  -4  -3    1.30    8.30
  28   4  -3   14.10    9.60
  28   4  -3    3.40    8.40
 -26  -4   3   78.19    9.80
 -26   4   3   49.30    6.40
 -26   4   3   58.69    7.50
 -24  -4   3    0.80    5.40
  24  -4  -3    0.30    6.70
 -24  -4   3    2.50    5.10
  24  -4  -3    3.30    6.90
  24   4  -3    0.60    6.40
 -24   4   3    0.50    5.00
 -24   4   3    2.20    5.50
  24   4  -3    2.60    6.50
  22  -4  -3    0.50    5.40
 -22  -4   3    4.20    4.70
  22  -4  -3    0.10    5.70
 -22  -4   3    1.30    5.20
  22   4  -3    3.80    6.10
 -22   4   3   -1.10    4.40
  22   4  -3   -0.30    5.80
 -22   4   3    1.70    4.60
 -20  -4   3    0.80    4.60
  20  -4  -3    0.90    4.70
  20   4  -3    4.00    5.10
 -20   4   3    3.40    4.00
  18  -4  -3    0.00    4.00
 -18  -4   3    1.10    3.70
  18  -4  -3   -1.00    4.10
 -18  -4   3    2.70    3.60
 -18   4   3    1.10    3.80
 -18   4   3    1.90    3.70
  18   4  -3    2.70    3.90
  18   4  -3    1.40    3.60
 -16  -4   3   -0.70    2.90
 -16  -4   3    0.80    3.20
  16  -4  -3   -0.20    3.20
  16  -4  -3   -2.30    3.20
  16   4  -3    0.30    2.80
  16   4  -3    0.00    3.00
 -16   4   3    0.00    3.10
 -16   4   3    0.00    3.00
  14  -4  -3    7.50    2.80
 -14  -4   3    5.40    2.60
  14  -4  -3    5.10    2.50
 -14  -4   3    6.00    2.50
 -14   4   3    7.20    2.80
  14   4  -3    5.80    2.40
  14   4  -3    5.10    2.50
 -14   4   3    6.60    2.70
 -12  -4   3   46.90    3.70
 -12  -4   3   45.70    3.10
  12  -4  -3   45.30    3.60
  12   4  -3   45.70    3.60
  12   4  -3   56.49    3.20
 -12   4   3   45.00    3.80
  10  -4  -3   70.09    4.00
 -10  -4   3   77.69    4.20
  10  -4  -3   85.49    3.90
  10   4  -3   71.99    4.00
 -10   4   3   74.09    4.10
  -8  -4   3   43.80    2.90
   8  -4  -3   42.50    2.90
  -8  -4   3   40.40    2.90
   8   4  -3   37.80    2.90
   8   4  -3   38.70    2.80
  -8   4   3   40.20    3.00
  -8   4   3   40.90    3.00
  -6  -4   3   17.80    1.90
   6  -4  -3   15.40    1.80
   6  -4  -3   12.50    1.60
  -6  -4   3   13.30    1.70
  -6   4   3   12.80    1.70
   6   4  -3   12.40    1.70
   6   4  -3   13.90    1.60
  -6   4   3   16.40    1.90
   4  -4  -3   30.00    1.90
   4  -4  -3   31.00    1.90
  -4  -4   3   27.70    1.90
  -4  -4   3   28.30    2.10
  -4   4   3   29.60    2.00
  -4   4   3   29.40    1.90
   4   4  -3   28.30    1.90
   4   4  -3   29.00    1.90
  -2  -4   3  390.16   12.50
   2  -4  -3  377.66   12.40
  -2  -4   3  392.76   12.40
   2  -4  -3  374.56   12.40
  -2   4   3  382.96   12.40
   2   4  -3  375.26   12.40
   2   4  -3  386.66   12.40
  -2   4   3  383.76   12.40
   0  -4  -3 1093.69   35.20
   0  -4   3 1146.69   35.30
   0  -4  -3 1129.09   35.30
   0  -4   3 1144.49   35.30
   0   4  -3 1132.29   35.30
   0   4  -3 1118.59   35.30
   0   4   3 1127.79   35.30
   0   4   3 1094.29   35.20
  -2  -4  -3  671.63   21.50
  -2  -4  -3  680.43   21.60
   2  -4   3  665.43   21.50
   2  -4   3  672.93   21.60
   2   4   3  672.13   21.60
  -2   4  -3  664.73   21.60
   2   4   3  670.03   21.50
  -2   4  -3  677.43   21.60
   4  -4   3 1434.06   45.10
  -4  -4  -3 1424.46   45.10
   4  -4   3 1418.66   45.10
  -4  -4  -3 1423.06   45.10
  -4   4  -3 1444.26   45.10
   4   4   3 1442.76   45.10
   4   4   3 1414.96   45.10
  -4   4  -3 1441.26   45.10
  -6  -4  -3   25.70    2.90
   6   4   3   23.80    2.30
   6   4   3   28.60    3.30
  -6   4  -3   25.20    3.20
   8  -4   3   91.49    5.20
  -8  -4  -3   92.19    5.00
   8   4   3   90.29    5.00
   8   4   3   91.79    4.70
  -8   4  -3  108.69    4.80
  -8   4  -3   95.29    5.00
 -10  -4  -3   53.29    4.50
  10  -4   3   49.70    4.60
 -10  -4  -3   53.49    4.10
  10  -4   3   55.49    4.40
 -10   4  -3   53.09    4.50
 -10   4  -3   54.69    4.20
  10   4   3   53.19    4.70
  10   4   3   53.39    4.60
  12  -4   3  124.59    6.70
  12  -4   3  119.89    7.00
 -12  -4  -3  127.19    6.80
 -12  -4  -3  129.49    6.90
  12   4   3  124.19    6.70
 -12   4  -3  128.59    6.80
 -12   4  -3  126.69    6.60
  12   4   3  119.19    6.80
  14  -4   3   24.20    5.30
 -14  -4  -3   21.70    4.50
 -14  -4  -3   22.50    4.50
  14  -4   3   19.60    4.80
  14   4   3   24.30    4.90
  14   4   3   23.30    4.90
 -14   4  -3   24.60    4.60
 -14   4  -3   27.60    4.80
 -16  -4  -3   86.69    7.50
  16  -4   3   84.99    7.60
 -16   4  -3   82.79    7.40
  16   4   3   81.79    7.70
 -18  -4  -3   63.69    8.00
  18  -4   3   74.59    7.70
 -18  -4  -3   69.09    7.80
  18  -4   3   63.19    7.80
  18   4   3   70.69    8.20
  18   4   3   79.39    8.30
 -18   4  -3   71.09    7.80
 -18   4  -3   71.59    7.30
  20  -4   3   17.90    7.10
 -20  -4  -3   26.70    6.60
  20  -4   3   28.10    7.40
 -20  -4  -3   15.40    6.60
  20   4   3   26.50    7.20
 -20   4  -3   26.20    6.90
 -20   4  -3   22.20    6.40
  20   4   3   20.40    6.70
  22  -4   3   20.90    7.00
  22  -4   3   12.70    7.20
 -22  -4  -3    9.90    6.50
  22   4   3   15.70    7.10
 -22   4  -3   14.70    6.60
 -27  -5   3    2.30    5.10
  27  -5  -3    4.90    8.40
  27   5  -3    6.00    7.80
 -25  -5   3   18.60    5.80
 -25  -5   3   24.10    6.90
  25  -5  -3   33.30    9.30
  25  -5  -3   27.00    7.30
  25   5  -3   31.30    8.10
  25   5  -3   20.10    7.10
 -25   5   3   23.70    6.40
 -25   5   3   14.70    5.80
 -23  -5   3   17.20    6.20
 -23  -5   3   17.00    5.70
  23  -5  -3   25.00    7.70
  23  -5  -3   21.10    6.80
  23   5  -3   14.00    6.40
  23   5  -3   19.90    6.40
 -23   5   3   17.80    5.70
 -23   5   3   22.00    5.80
 -21  -5   3   31.20    5.80
  21  -5  -3   28.00    6.10
 -21   5   3   21.30    5.10
  21   5  -3   27.50    6.10
 -19  -5   3   16.40    3.50
 -19  -5   3    6.60    4.10
  19  -5  -3    7.40    5.10
 -19   5   3    6.20    4.40
  19   5  -3    6.90    4.30
  19   5  -3    8.00    3.40
 -17  -5   3   10.70    3.70
  17  -5  -3    8.10    4.10
 -17  -5   3    6.70    3.50
  17  -5  -3   10.20    4.00
 -17   5   3    9.10    3.90
 -17   5   3   10.90    3.80
  17   5  -3   10.40    3.80
  17   5  -3    9.40    3.50
  15  -5  -3    0.60    2.70
  15  -5  -3    0.70    2.90
 -15  -5   3    1.60    2.70
 -15  -5   3    0.70    2.60
  15   5  -3    1.80    2.60
  15   5  -3   -0.10    2.50
 -15   5   3    1.30    2.90
 -15   5   3    2.70    2.90
  13  -5  -3  298.97   10.90
 -13  -5   3  289.47   10.60
 -13  -5   3  297.97   10.80
  13  -5  -3  287.77   10.70
 -13   5   3  295.37   10.80
  13   5  -3  284.77   10.70
  13   5  -3  276.67   10.70
 -13   5   3  286.97   10.70
  11  -5  -3   16.20    2.40
 -11  -5   3   23.80    2.80
  11  -5  -3   26.10    3.00
  11   5  -3   20.30    2.60
 -11   5   3   30.80    3.10
 -11   5   3   24.50    3.00
   9  -5  -3  128.19    4.90
  -9  -5   3  116.59    5.20
  -9   5   3  113.69    5.20
   9   5  -3  108.99    5.00
   7  -5  -3   56.39    3.20
  -7  -5   3   55.89    3.10
   7  -5  -3   55.79    3.20
  -7  -5   3   55.29    3.20
  -7   5   3   56.29    3.30
   7   5  -3   54.59    3.10
   7   5  -3   55.99    3.20
  -7   5   3   53.59    3.10
   5  -5  -3    2.60    1.30
  -5  -5   3    2.70    1.40
   5  -5  -3    2.00    1.30
  -5  -5   3    3.70    1.40
  -5   5   3    2.80    1.50
  -5   5   3    4.00    1.40
   5   5  -3    1.90    1.30
   5   5  -3    3.00    1.40
   3  -5  -3  793.62   25.10
   3  -5  -3  783.12   25.10
  -3  -5   3  811.22   25.20
  -3  -5   3  783.32   25.10
  -3   5   3  785.32   25.10
   3   5  -3  794.12   25.10
   3   5  -3  781.42   25.10
  -3   5   3  797.22   25.10
  -1  -5   3   67.49    3.10
   1  -5  -3   62.69    2.90
  -1  -5   3   65.29    3.10
   1  -5  -3   64.09    3.00
   1   5  -3   65.89    3.00
  -1   5   3   63.69    3.10
   1   5  -3   65.29    3.00
  -1   5   3   60.59    3.10
   1  -5   3  566.34   18.40
  -1  -5  -3  556.44   18.30
  -1  -5  -3  570.84   18.40
   1  -5   3  579.24   18.40
   1   5   3  561.84   18.40
  -1   5  -3  578.64   18.40
   1   5   3  567.24   18.40
  -1   5  -3  561.74   18.40
  -3  -5  -3  731.03   23.60
  -3  -5  -3  748.53   23.70
   3  -5   3  733.23   23.70
   3  -5   3  729.93   23.70
  -3   5  -3  744.93   23.70
   3   5   3  728.13   23.70
  -3   5  -3  716.13   23.60
   3   5   3  737.93   23.70
  -5  -5  -3  420.36   14.30
   5  -5   3  439.86   14.40
  -5   5  -3  428.46   14.30
  -5   5  -3  392.76   14.20
   5   5   3  425.56   14.30
  -7  -5  -3   65.29    4.10
   7  -5   3   63.99    4.10
   7   5   3   65.49    3.90
  -7   5  -3   66.49    4.00
   9  -5   3    9.80    3.20
  -9  -5  -3    8.20    2.80
  -9  -5  -3    5.10    2.60
   9  -5   3    8.60    3.00
  -9   5  -3    7.00    2.80
   9   5   3    7.30    2.80
  -9   5  -3    7.90    2.80
   9   5   3    7.80    2.80
  11  -5   3   58.19    4.90
  11  -5   3   65.59    5.40
 -11  -5  -3   71.09    5.30
 -11  -5  -3   61.59    5.20
  11   5   3   67.69    5.40
 -11   5  -3   67.19    5.30
 -11   5  -3   67.79    4.90
  11   5   3   63.29    5.30
 -13  -5  -3   44.30    5.10
 -13  -5  -3   50.89    5.30
  13  -5   3   43.70    5.30
  13  -5   3   56.79    5.90
 -13   5  -3   56.39    5.50
  13   5   3   44.10    5.20
  13   5   3   39.50    4.90
 -13   5  -3   42.70    5.00
  15  -5   3  207.28    9.60
 -15  -5  -3  215.98    9.50
 -15  -5  -3  174.58    9.30
  15  -5   3  173.38    9.50
 -15   5  -3  197.68    9.50
  15   5   3  172.38    9.70
 -15   5  -3  177.28    9.30
  17  -5   3   84.99    8.30
  17  -5   3   62.89    7.70
 -17  -5  -3   63.29    6.90
 -17  -5  -3   56.09    6.90
 -17   5  -3   58.99    7.20
 -17   5  -3   70.99    7.30
  17   5   3   56.79    7.10
  17   5   3   62.39    6.90
 -19  -5  -3   45.40    7.10
  19  -5   3   48.60    7.80
 -19  -5  -3   43.70    6.60
  19  -5   3   53.89    7.90
 -19   5  -3   59.29    7.90
  19   5   3   42.50    6.90
  19   5   3   57.29    7.70
 -19   5  -3   56.99    7.20
  21  -5   3   45.10    8.70
 -21  -5  -3   42.10    8.20
 -21   5  -3   56.39    8.90
  21   5   3   57.09    8.70
  23  -5   3   10.70    8.60
 -23  -5  -3    6.70    7.80
  23  -5   3    3.10    9.00
 -23  -5  -3    0.70    6.70
 -23   5  -3   11.80    8.50
  23   5   3    6.20    7.80
  23   5   3    6.90    7.70
 -23   5  -3    0.10    6.70
 -26  -6   3   32.40    6.20
  26  -6  -3   46.20    9.60
  26   6  -3   46.20    7.90
  26   6  -3   46.30    7.90
 -24  -6   3   -0.90    5.40
 -24  -6   3   -3.70    5.50
  24  -6  -3    5.50    6.70
  24  -6  -3   -5.10    7.80
 -24   6   3   -1.00    5.40
  24   6  -3    4.30    6.30
 -24   6   3   -1.40    5.10
  24   6  -3   -1.20    6.50
 -22  -6   3   15.20    5.20
  22  -6  -3   17.90    6.70
 -22  -6   3   20.80    5.60
  22  -6  -3   28.00    6.70
 -22   6   3   22.50    5.50
  22   6  -3   23.30    6.00
  22   6  -3   23.50    6.10
 -22   6   3   12.50    5.00
 -20  -6   3   15.00    5.00
  20  -6  -3   14.90    5.30
 -20   6   3   10.70    4.40
  20   6  -3   18.70    5.40
 -18  -6   3    5.70    4.00
 -18  -6   3    0.40    3.90
  18  -6  -3    0.10    4.20
  18  -6  -3   -1.30    3.80
  18   6  -3    0.10    4.00
 -18   6   3    1.00    4.00
 -18   6   3    1.30    3.60
  18   6  -3    4.10    4.20
  16  -6  -3   45.60    5.20
  16  -6  -3   40.50    4.70
 -16  -6   3   40.20    4.90
 -16  -6   3   44.00    4.80
  16   6  -3   39.40    4.90
  16   6  -3   38.60    4.60
 -16   6   3   37.90    4.50
 -16   6   3   45.80    4.80
 -14  -6   3    1.40    2.80
  14  -6  -3    0.50    2.80
  14  -6  -3    1.40    2.80
 -14  -6   3   -0.30    2.70
 -14   6   3    0.20    2.90
 -14   6   3   -1.20    2.70
  14   6  -3    0.80    2.60
  14   6  -3    0.30    2.60
 -12  -6   3  423.86   15.10
 -12  -6   3  447.66   15.20
  12  -6  -3  421.66   15.10
  12  -6  -3  448.66   15.20
  12   6  -3  431.06   15.10
 -12   6   3  439.26   15.10
 -12   6   3  452.95   15.20
  12   6  -3  435.46   15.20
 -10  -6   3   93.49    4.80
  10  -6  -3   92.19    4.80
  10   6  -3  102.69    4.50
 -10   6   3  114.09    4.90
 -10   6   3   95.79    4.90
  10   6  -3   90.39    4.70
   8  -6  -3  164.38    6.60
  -8  -6   3  171.08    6.50
   8   6  -3  162.28    6.50
  -8   6   3  170.08    6.60
  -6  -6   3   26.80    2.60
   6  -6  -3   18.20    2.30
  -6  -6   3   18.20    2.30
   6  -6  -3   19.90    2.50
  -6   6   3   25.80    2.60
  -6   6   3   19.20    2.40
   6   6  -3   22.50    2.40
   6   6  -3   25.70    2.50
  -4  -6   3  265.17    9.00
   4  -6  -3  253.67    9.00
   4  -6  -3  257.07    9.00
  -4  -6   3  259.47    9.10
   4   6  -3  264.97    9.10
  -4   6   3  258.47    9.00
  -4   6   3  262.37    9.00
   4   6  -3  259.47    9.00
   2  -6  -3   33.40    2.40
  -2  -6   3   33.40    2.50
   2  -6  -3   33.20    2.60
  -2  -6   3   34.10    2.70
   2   6  -3   35.00    2.50
  -2   6   3   33.60    2.50
  -2   6   3   34.90    2.50
   2   6  -3   33.40    2.50
   0  -6  -3 1895.91   60.29
   0  -6   3 1949.90   60.29
   0  -6  -3 1911.11   60.29
   0  -6   3 1950.01   60.29
   0   6  -3 1914.41   60.29
   0   6   3 1941.31   60.29
   0   6  -3 1945.71   60.29
   0   6   3 1901.71   60.29
  -2  -6  -3  799.22   25.50
  -2  -6  -3  777.12   25.40
   2  -6   3  809.12   25.50
   2  -6   3  792.72   25.50
   2   6   3  787.32   25.50
  -2   6  -3  799.42   25.50
   2   6   3  775.12   25.50
  -2   6  -3  795.92   25.50
  -4  -6  -3  277.87    9.90
   4  -6   3  299.47    9.90
   4  -6   3  272.77   10.10
  -4  -6  -3  271.07    9.90
  -4   6  -3  288.57    9.90
   4   6   3  271.97   10.00
  -4   6  -3  271.07   10.00
  -6  -6  -3   99.89    5.00
   6  -6   3  103.99    5.20
   6   6   3   98.99    5.00
  -6   6  -3  104.19    4.90
  -8  -6  -3  128.69    6.00
  -8  -6  -3  127.89    6.00
   8  -6   3  123.29    6.10
   8  -6   3  120.09    6.10
  -8   6  -3  123.39    6.00
  -8   6  -3  118.89    6.00
   8   6   3  122.19    6.00
   8   6   3  127.99    6.10
 -10  -6  -3  153.28    7.20
  10  -6   3  150.78    7.50
  10  -6   3  149.88    7.30
 -10  -6  -3  152.68    7.20
 -10   6  -3  153.58    7.40
  10   6   3  154.98    7.40
  10   6   3  158.18    7.30
 -10   6  -3  149.29    7.20
 -12  -6  -3   -0.50    3.30
  12  -6   3    1.30    4.00
 -12  -6  -3    0.40    3.10
  12  -6   3    0.40    3.90
  12   6   3    1.20    3.70
 -12   6  -3    0.40    3.50
 -12   6  -3    0.60    3.70
  12   6   3    1.50    3.30
  14  -6   3    4.30    4.50
 -14  -6  -3    7.20    4.60
  14   6   3    4.40    4.60
 -14   6  -3   11.40    4.50
  16  -6   3   33.90    6.10
 -16   6  -3   53.59    6.70
  16   6   3   51.89    6.50
  18  -6   3    6.60    6.00
 -18  -6  -3   12.30    6.00
 -18  -6  -3    5.40    5.50
  18  -6   3    6.40    6.60
  18   6   3    3.00    5.90
 -18   6  -3   10.60    5.40
 -18   6  -3    7.20    5.80
  18   6   3    8.90    5.70
  20  -6   3   16.40    6.70
 -20  -6  -3    0.50    6.60
  20  -6   3    0.10    7.00
 -20  -6  -3    2.50    5.40
 -20   6  -3   10.90    5.60
  20   6   3    0.70    6.40
 -20   6  -3   -1.40    6.50
  20   6   3    6.80    6.10
  22  -6   3   69.69    8.90
 -22  -6  -3   70.49    8.80
  22   6   3   83.69    9.40
 -22   6  -3   66.79    8.40
  27  -7  -3   27.00    9.30
  27  -7  -3   21.30   10.50
 -27  -7   3   23.60    6.50
  27   7  -3    4.30    7.90
  27   7  -3   16.20    9.20
  25  -7  -3   11.80    8.90
 -25  -7   3    2.90    5.70
  25   7  -3    8.90    7.20
 -25   7   3    6.60    6.20
  23  -7  -3    6.10    7.00
 -23  -7   3    4.20    5.50
  23  -7  -3    5.90    6.70
 -23  -7   3    5.80    5.50
 -23   7   3    7.10    5.40
  23   7  -3    9.00    6.60
  23   7  -3    5.80    6.10
 -23   7   3    6.60    5.30
  21  -7  -3  166.68   10.60
  21  -7  -3  159.78   10.00
 -21  -7   3  155.08    9.70
 -21  -7   3  165.68    9.60
 -21   7   3  160.78    9.50
 -21   7   3  167.28    9.90
  21   7  -3  171.48   10.20
  21   7  -3  158.48   10.30
 -19  -7   3    4.20    4.40
  19  -7  -3   12.30    4.90
  19  -7  -3    5.30    4.90
 -19  -7   3   13.30    4.20
  19   7  -3    3.50    4.90
  19   7  -3   13.60    4.50
 -19   7   3    6.20    4.50
 -19   7   3   12.80    4.20
  17  -7  -3    4.00    4.40
  17  -7  -3    5.40    4.20
 -17  -7   3    4.70    3.80
 -17  -7   3    5.90    3.60
  17   7  -3    7.00    4.00
 -17   7   3    6.90    3.90
 -17   7   3    6.10    4.00
  17   7  -3    5.80    4.10
  15  -7  -3   22.60    4.00
 -15  -7   3   22.40    3.80
  15  -7  -3   25.00    4.40
 -15  -7   3   23.40    3.90
 -15   7   3   30.50    4.30
  15   7  -3   21.10    3.90
 -15   7   3   23.80    3.90
  15   7  -3   19.30    3.80
  13  -7  -3   96.09    5.60
 -13  -7   3   93.49    5.40
  13  -7  -3   93.59    5.40
 -13  -7   3   90.99    5.10
 -13   7   3   95.49    5.60
 -13   7   3   92.39    5.50
  13   7  -3   96.49    5.50
  13   7  -3   90.69    5.50
 -11  -7   3  107.29    5.30
  11  -7  -3  106.99    5.30
 -11  -7   3  107.59    5.10
 -11   7   3  108.59    5.40
  11   7  -3  104.89    5.40
  11   7  -3  103.39    5.30
 -11   7   3  108.39    5.50
   9  -7  -3  618.04   20.50
   9  -7  -3  581.54   20.40
  -9  -7   3  640.34   20.50
   9   7  -3  624.94   20.50
  -9   7   3  633.24   20.50
  -7  -7   3    5.00    1.80
   7  -7  -3    5.70    2.10
   7   7  -3    4.50    1.80
  -7   7   3    7.30    2.30
   5  -7  -3    2.80    1.70
  -5  -7   3    3.60    1.60
   5   7  -3    3.80    1.80
  -5   7   3    2.30    1.70
  -3  -7   3  504.85   16.60
  -3  -7   3  525.15   16.60
   3  -7  -3  493.55   16.50
   3  -7  -3  493.45   16.50
   3   7  -3  492.55   16.50
  -3   7   3  492.25   16.50
  -3   7   3  491.75   16.50
   3   7  -3  518.35   16.60
   1  -7  -3  225.38    7.80
  -1  -7   3  212.28    7.90
  -1  -7   3  214.98    7.80
   1  -7  -3  207.18    7.70
   1   7  -3  201.78    7.70
  -1   7   3  225.18    7.80
  -1   7   3  212.28    7.80
  -1  -7  -3   12.20    2.00
  -1   7  -3   12.10    2.00
   3  -7   3   76.19    4.10
  -3  -7  -3   84.69    4.20
  -3  -7  -3   82.09    4.10
   3  -7   3   84.79    4.20
  -3   7  -3   78.39    4.10
   3   7   3   84.59    4.20
   3   7   3   76.79    4.20
  -3   7  -3   80.09    4.10
  -5  -7  -3    0.00    1.90
   5  -7   3    0.50    2.20
  -5   7  -3   -2.60    1.10
  -5   7  -3    0.40    1.80
   5   7   3    0.00    2.00
  -7  -7  -3    8.90    2.50
   7  -7   3    8.80    2.90
  -7  -7  -3   11.00    2.70
  -7   7  -3    8.60    2.70
   7   7   3    8.00    2.50
  -7   7  -3    9.80    2.80
   7   7   3   10.40    2.80
  -9  -7  -3   19.80    3.40
  -9  -7  -3   16.90    3.30
   9  -7   3   23.40    3.70
   9  -7   3   24.90    3.90
  -9   7  -3   17.90    3.30
   9   7   3   17.10    3.30
  -9   7  -3   22.00    3.60
   9   7   3   15.40    3.20
  11  -7   3    3.10    3.70
 -11  -7  -3    4.50    3.40
 -11  -7  -3    3.70    3.40
  11  -7   3    3.80    3.80
  11   7   3    3.00    3.50
 -11   7  -3    1.50    3.50
 -11   7  -3    1.90    3.30
  11   7   3    1.70    3.40
 -13  -7  -3   48.80    6.00
  13  -7   3   66.19    6.50
  13   7   3   47.20    6.00
 -13   7  -3   51.59    6.10
 -15  -7  -3    5.40    4.90
  15  -7   3    3.90    5.30
  15   7   3    2.30    5.00
 -15   7  -3    6.00    4.70
  17  -7   3    5.30    5.90
 -17  -7  -3    2.50    5.20
  17  -7   3   -1.30    5.80
 -17  -7  -3   -0.40    5.00
  17   7   3    2.20    5.60
 -17   7  -3   -0.80    5.10
  17   7   3    3.00    5.10
 -17   7  -3    2.90    5.70
  19  -7   3   80.49    8.20
 -19  -7  -3   81.09    8.10
 -19  -7  -3   91.69    9.30
  19  -7   3   75.69    9.50
 -19   7  -3   72.99    7.70
 -19   7  -3   84.79    9.10
  19   7   3   75.69    8.10
  19   7   3   81.89    9.10
 -21  -7  -3   11.40    6.70
 -21  -7  -3    1.40    5.50
  21  -7   3    4.50    6.80
 -21   7  -3   17.70    6.30
  21   7   3   -3.90    5.30
  21   7   3   15.80    7.70
 -26  -8   3   34.10    7.10
  26  -8  -3   12.40    8.20
  26   8  -3   12.00    8.20
 -26   8   3   22.20    5.40
  24  -8  -3   17.80    6.60
 -24  -8   3   24.40    5.70
  24  -8  -3   -0.20    8.70
 -24  -8   3    0.80    5.90
 -24   8   3   -2.00    5.90
 -24   8   3   11.00    5.50
  24   8  -3   -0.10    6.60
  22  -8  -3   20.20    7.40
 -22  -8   3   11.20    5.10
  22  -8  -3   19.60    6.70
 -22  -8   3   13.00    5.30
 -22   8   3   14.10    5.50
  22   8  -3   16.60    6.20
  22   8  -3   14.70    6.10
 -22   8   3   22.80    6.00
 -20  -8   3  183.18    9.70
 -20  -8   3  179.08    9.60
  20  -8  -3  196.98   10.90
  20  -8  -3  194.18   10.40
  20   8  -3  182.98   10.10
  20   8  -3  198.18   10.10
 -20   8   3  180.28   10.00
 -20   8   3  186.98   10.30
  18  -8  -3   52.49    6.30
 -18  -8   3   60.19    6.60
 -18   8   3   78.19    5.70
  18   8  -3   53.89    6.90
 -18   8   3   59.49    6.50
 -16  -8   3    6.80    3.50
  16  -8  -3    8.90    4.20
  16  -8  -3    9.90    4.10
 -16  -8   3    9.10    3.80
  16   8  -3    7.70    3.70
 -16   8   3   16.10    4.20
  16   8  -3    9.70    3.90
 -16   8   3   10.30    3.90
 -14  -8   3    6.20    3.20
 -14  -8   3    6.60    3.30
  14  -8  -3    4.30    3.40
  14  -8  -3    3.20    3.40
 -14   8   3    3.70    3.10
  14   8  -3    5.70    2.90
  14   8  -3    4.30    3.30
 -14   8   3    3.00    3.30
 -12  -8   3   10.10    2.80
  12  -8  -3    7.70    2.60
 -12  -8   3   10.10    2.70
 -12   8   3    7.60    2.80
  12   8  -3    8.90    2.70
  12   8  -3   11.70    3.10
 -12   8   3   10.80    3.00
 -10  -8   3   69.09    4.30
 -10  -8   3   66.39    4.20
  10  -8  -3   67.39    4.30
  10  -8  -3   65.19    4.10
  10   8  -3   65.19    4.20
 -10   8   3   67.79    4.50
 -10   8   3   65.79    4.10
  10   8  -3   65.89    4.30
  -8  -8   3  559.24   18.10
   8  -8  -3  518.85   17.90
   8   8  -3  535.05   18.10
  -8   8   3  537.75   18.00
   6  -8  -3   45.50    3.30
   6  -8  -3   49.30    3.10
  -6  -8   3   48.60    3.40
  -6   8   3   58.99    3.50
  -6   8   3   47.10    3.30
   6   8  -3   48.70    3.40
  -4  -8   3  192.48    7.40
  -4  -8   3  198.68    7.60
   4  -8  -3  187.48    7.40
   4  -8  -3  207.68    7.40
   4   8  -3  195.38    7.50
  -4   8   3  192.68    7.40
  -4   8   3  209.08    7.40
   4   8  -3  197.88    7.50
   2  -8  -3    5.70    1.70
  -2  -8   3    5.90    1.80
   2   8  -3   11.00    1.80
  -2   8   3    6.60    2.00
   2   8  -3    7.30    1.90
   0  -8  -3   17.40    2.30
   0  -8   3   20.50    2.50
   0  -8   3   19.20    2.60
   0  -8  -3   23.90    2.70
   0   8   3   23.80    2.50
   0   8   3   18.10    2.40
   0   8  -3   19.30    2.50
   0   8  -3   18.30    2.30
  -2  -8  -3   17.40    2.00
   4  -8   3   37.70    3.40
   4  -8   3   35.70    3.30
  -4  -8  -3   37.30    3.40
  -4   8  -3   36.30    3.00
  -4   8  -3   39.80    3.20
   4   8   3   39.20    3.60
   6  -8   3   75.89    4.90
  -6  -8  -3   75.79    4.30
  -6  -8  -3   76.69    4.70
   6  -8   3   70.99    4.50
  -6   8  -3   75.79    4.60
   6   8   3   78.79    4.50
   6   8   3   76.89    4.80
  -6   8  -3   74.49    4.50
  -8  -8  -3    4.80    2.50
   8  -8   3    7.60    3.30
  -8  -8  -3    8.10    3.00
  -8   8  -3    8.80    3.10
   8   8   3    7.50    2.90
  -8   8  -3    8.60    2.90
   8   8   3    8.00    3.00
 -10  -8  -3    2.90    3.30
  10  -8   3    2.10    3.50
  10  -8   3    2.50    3.40
 -10  -8  -3    2.80    2.90
  10   8   3    0.90    3.10
  10   8   3    2.20    3.30
 -10   8  -3    2.50    3.30
 -10   8  -3    2.70    3.30
  12  -8   3   25.00    3.90
 -12   8  -3   23.00    3.70
  14  -8   3   26.60    5.40
 -14  -8  -3   41.30    5.90
 -14   8  -3   38.10    5.50
  14   8   3   31.50    5.50
  16  -8   3    9.60    6.00
  16  -8   3    8.30    6.00
 -16  -8  -3    5.10    5.10
 -16  -8  -3    9.50    5.20
  16   8   3    4.70    4.80
  16   8   3    6.90    5.10
 -16   8  -3   10.60    5.40
 -16   8  -3    5.40    5.20
 -18  -8  -3   14.30    5.90
  18  -8   3   21.90    7.30
  18  -8   3   25.80    7.00
 -18  -8  -3   20.60    6.30
 -18   8  -3   20.50    6.80
  18   8   3   20.20    6.10
  18   8   3   17.90    6.20
 -18   8  -3   21.30    6.40
 -20  -8  -3   29.70    7.50
  20  -8   3   39.00    8.20
  20   8   3   23.10    6.90
 -20   8  -3   35.30    7.50
  22  -8   3    8.80    7.40
 -22  -8  -3   10.20    7.60
 -22  -8  -3    6.70    7.90
  22  -8   3    8.10    9.20
 -22   8  -3   13.10    8.20
  22   8   3    6.50    7.80
 -22   8  -3    4.70    6.40
  22   8   3    3.50    7.40
  25  -9  -3   -3.80    6.90
 -25  -9   3   -0.60    6.40
 -25   9   3   -9.50    5.20
  25   9  -3    0.50    7.60
  23  -9  -3   -2.50    6.30
  23  -9  -3   -2.80    7.60
 -23  -9   3    2.30    5.50
 -23  -9   3    2.90    5.50
 -23   9   3    2.00    5.90
  23   9  -3    1.50    6.60
 -23   9   3    1.00    5.70
  23   9  -3    3.80    6.50
  21  -9  -3   -0.10    5.60
  21  -9  -3    1.20    6.30
 -21  -9   3    1.60    5.00
 -21  -9   3    1.50    5.00
  21   9  -3   -3.90    5.80
 -21   9   3    4.50    5.50
  21   9  -3    2.60    5.70
 -21   9   3   -0.20    5.10
 -19  -9   3   44.80    5.80
  19  -9  -3   46.60    6.50
 -19  -9   3   55.09    6.40
  19   9  -3   58.69    7.40
  19   9  -3   40.70    6.00
 -19   9   3   49.70    6.10
 -17  -9   3   54.09    6.30
  17  -9  -3   48.00    6.10
  17   9  -3   56.39    6.70
 -17   9   3   51.29    5.70
 -15  -9   3   97.79    6.30
  15  -9  -3  104.69    6.80
  15  -9  -3  104.69    7.10
 -15  -9   3  103.79    6.70
 -15   9   3  107.49    6.90
 -15   9   3   98.69    6.30
  15   9  -3  106.59    7.00
  15   9  -3  110.59    6.90
  13  -9  -3  103.09    6.30
 -13  -9   3  112.79    6.20
 -13  -9   3  107.49    6.10
 -13   9   3  108.69    6.40
  13   9  -3  106.19    6.10
  13   9  -3  107.69    6.30
 -13   9   3  102.39    5.90
 -11  -9   3  198.98    8.30
  11  -9  -3  199.28    8.40
 -11  -9   3  200.88    8.20
  11  -9  -3  193.48    8.30
 -11   9   3  204.68    8.50
 -11   9   3  193.28    8.10
  11   9  -3  199.98    8.40
  11   9  -3  190.28    8.10
  -9  -9   3    2.90    2.10
   9  -9  -3    2.50    2.30
   9  -9  -3    3.20    2.10
  -9  -9   3    1.90    2.10
  -9   9   3    2.70    2.50
   9   9  -3    3.10    2.20
  -9   9   3    2.50    2.20
   9   9  -3    2.30    2.40
  -7  -9   3  199.88    7.90
   7  -9  -3  199.18    8.00
  -7  -9   3  203.38    7.80
   7  -9  -3  208.38    8.00
   7   9  -3  201.28    8.00
  -7   9   3  214.98    8.10
   7   9  -3  201.38    7.90
  -7   9   3  195.98    7.80
  -5  -9   3   26.60    3.10
   5  -9  -3   23.30    2.80
  -5  -9   3   23.50    2.30
   5   9  -3   19.20    2.60
  -5   9   3   18.70    2.50
   5   9  -3   19.40    2.40
   1  -9  -3   12.80    2.40
  -1  -9   3   10.60    2.30
  -1   9   3   11.90    2.20
   1   9  -3   10.30    2.00
  -1  -9  -3  327.87   11.90
   1  -9   3  360.26   12.20
  -1  -9  -3  343.07   12.20
   1  -9   3  350.46   12.20
   1   9   3  332.57   12.10
   1   9   3  341.77   12.00
  -1   9  -3  351.06   12.10
  -1   9  -3  343.57   12.20
   3  -9   3   13.60    2.80
  -3  -9  -3    8.70    2.00
  -3  -9  -3    8.80    2.30
   3  -9   3   12.70    2.90
   3   9   3   10.40    2.40
  -3   9  -3   11.80    2.60
  -3   9  -3   11.00    2.40
   3   9   3   11.00    2.50
  -5  -9  -3  114.79    5.40
  -5  -9  -3  115.49    5.70
   5  -9   3  114.99    5.90
   5  -9   3  113.19    5.90
  -5   9  -3  114.59    5.80
  -5   9  -3  114.79    5.60
   5   9   3  117.69    5.90
   5   9   3  109.49    5.60
  -7  -9  -3   28.30    3.50
   7  -9   3   23.00    3.50
   7  -9   3   25.20    3.60
  -7  -9  -3   33.00    4.00
   7   9   3   30.10    3.90
  -7   9  -3   29.30    3.70
   7   9   3   30.20    4.00
  -7   9  -3   24.60    3.60
   9  -9   3   53.19    5.40
  -9  -9  -3   36.70    4.20
  -9  -9  -3   36.40    4.30
   9  -9   3   51.49    5.30
  -9   9  -3   51.49    5.20
   9   9   3   43.70    4.70
   9   9   3   34.10    4.20
  -9   9  -3   50.89    5.00
 -11  -9  -3   56.79    5.90
  11  -9   3   49.90    5.50
 -11   9  -3   49.80    5.40
  11   9   3   56.69    6.00
 -13  -9  -3    5.90    3.30
 -13  -9  -3    1.30    4.30
  13  -9   3    3.20    4.80
  13   9   3   -3.90    2.70
  13   9   3    2.30    4.10
 -13   9  -3    5.40    4.60
 -15  -9  -3   28.70    5.60
  15  -9   3   35.30    6.20
  15  -9   3   34.20    6.30
 -15  -9  -3   36.70    6.20
  15   9   3   31.40    5.80
 -15   9  -3   32.90    5.90
 -15   9  -3   39.30    6.40
  15   9   3   40.40    6.30
 -17  -9  -3    8.00    5.50
 -17  -9  -3   -2.70    5.80
  17  -9   3   13.90    6.50
  17  -9   3   11.80    6.00
  17   9   3   13.90    6.10
 -17   9  -3   12.40    5.70
 -17   9  -3   12.20    5.60
  17   9   3    7.60    5.40
  19  -9   3    6.10    7.00
 -19  -9  -3    1.20    5.90
  19   9   3    4.30    5.90
 -19   9  -3    3.00    5.80
  21  -9   3   37.80    9.90
  21  -9   3   16.00    7.20
 -21  -9  -3   16.60    6.60
 -21  -9  -3   37.20    8.50
  21   9   3   27.40    7.80
  21   9   3   18.30    7.50
 -21   9  -3   27.80    7.10
 -21   9  -3   41.00    9.10
  24 -10  -3    4.80    6.40
 -24 -10   3   18.00    5.40
  24  10  -3    2.70    7.30
  24  10  -3   40.20    7.00
 -24  10   3   25.30    5.50
 -22 -10   3    0.60    5.50
  22 -10  -3    2.20    5.80
 -22 -10   3   -1.50    5.60
  22 -10  -3    5.10    7.20
  22  10  -3    0.00    6.60
 -22  10   3   -1.10    4.90
  22  10  -3    0.70    6.50
 -22  10   3   -1.20    5.70
 -20 -10   3   10.00    5.10
  20 -10  -3   18.10    6.10
 -20 -10   3   16.10    5.40
  20 -10  -3    8.60    6.10
  20  10  -3   12.60    6.00
 -20  10   3   12.90    5.40
  20  10  -3   11.60    5.80
 -20  10   3   11.10    5.30
 -18 -10   3   26.60    5.30
  18 -10  -3   26.50    5.90
 -18 -10   3   27.30    4.90
  18  10  -3   37.50    5.80
  18  10  -3   27.10    5.80
 -18  10   3   26.60    5.50
  16 -10  -3  110.39    6.50
 -16 -10   3  124.59    7.60
  16 -10  -3  121.89    7.60
 -16  10   3  123.79    7.40
  16  10  -3  126.29    8.10
 -14 -10   3   -0.70    3.10
 -14 -10   3    1.20    3.40
  14 -10  -3    0.90    3.70
 -14  10   3   -0.60    3.60
  14  10  -3    2.50    3.60
  14  10  -3    1.40    3.40
 -14  10   3    1.50    3.50
  12 -10  -3   42.30    4.60
  12 -10  -3   36.70    4.60
 -12 -10   3   36.20    4.40
 -12 -10   3   36.80    4.20
 -12  10   3   40.20    4.40
  12  10  -3   36.30    4.20
 -12  10   3   34.30    4.10
  12  10  -3   37.50    4.30
 -10 -10   3    2.20    2.40
 -10 -10   3    0.60    2.40
  10 -10  -3    0.70    2.60
  10 -10  -3    0.50    2.60
  10  10  -3   -2.50    2.30
 -10  10   3   -1.30    2.60
  10  10  -3    1.70    2.50
 -10  10   3   -0.90    2.40
   8 -10  -3   -0.30    2.30
   8 -10  -3   -0.60    2.20
  -8 -10   3    0.50    1.90
  -8 -10   3   -0.20    2.10
  -8  10   3   -1.10    2.50
   8  10  -3    1.80    2.20
   8  10  -3    0.80    2.10
  -8  10   3    0.20    2.00
   6 -10  -3  270.67   10.30
  -6 -10   3  270.27   10.40
   6 -10  -3  272.47   10.30
  -6 -10   3  282.17   10.30
   6  10  -3  280.67   10.40
   6  10  -3  279.67   10.30
  -6  10   3  275.87   10.20
  -6  10   3  279.07   10.20
  -4 -10   3  158.58    6.60
   4 -10  -3  161.88    6.80
   4 -10  -3  159.38    6.70
  -4 -10   3  160.58    6.90
   4  10  -3  161.08    6.70
   4  10  -3  164.18    6.80
  -4  10   3  162.78    6.80
  -4  10   3  164.78    6.80
  -2 -10   3   29.00    3.30
   2 -10  -3   30.60    3.00
   2 -10  -3   30.00    2.90
  -2 -10   3   29.50    2.90
  -2  10   3   31.20    3.10
  -2  10   3   28.60    3.20
   2  10  -3   29.30    3.10
   2  10  -3   29.90    2.90
   0 -10   3  173.18    7.30
   0 -10   3  168.48    7.00
   0 -10  -3  171.88    7.20
   0 -10  -3  171.48    7.00
   0  10  -3  173.98    7.10
   0  10  -3  173.08    7.10
   0  10   3  172.78    7.10
   0  10   3  174.08    7.20
   2 -10   3   24.40    3.30
   2 -10   3   21.50    3.10
  -2 -10  -3   18.80    2.60
  -2 -10  -3   20.70    2.80
   2  10   3   23.80    3.30
   2  10   3   21.50    2.90
  -2  10  -3   23.60    3.10
  -2  10  -3   18.10    2.70
  -4 -10  -3   17.10    3.00
   4 -10   3   14.60    3.10
  -4 -10  -3   16.90    2.80
   4 -10   3   14.50    3.00
  -4  10  -3   19.50    3.10
  -4  10  -3   14.30    2.70
   4  10   3   18.30    3.30
   4  10   3   17.90    3.00
  -6 -10  -3   22.50    3.20
  -6 -10  -3   24.30    3.50
   6 -10   3   27.20    3.90
   6 -10   3   24.10    3.80
   6  10   3   22.60    3.60
  -6  10  -3   21.10    3.30
   6  10   3   21.90    3.40
  -6  10  -3   30.30    4.00
   8 -10   3    7.90    3.30
  -8 -10  -3    6.40    2.90
  -8 -10  -3   11.00    3.50
   8 -10   3    8.50    3.80
   8  10   3    6.60    3.50
   8  10   3    6.10    3.20
  -8  10  -3    6.10    3.30
  -8  10  -3    6.50    3.00
 -12 -10  -3   47.90    5.10
  12 -10   3   63.89    6.40
 -12 -10  -3   50.19    5.80
 -12  10  -3   47.40    5.80
  12  10   3   49.50    5.80
  14 -10   3   21.70    5.40
  14 -10   3   34.90    6.20
 -14 -10  -3   32.90    5.90
 -14 -10  -3   26.10    5.50
 -14  10  -3   31.20    5.50
 -14  10  -3   39.50    6.30
  14  10   3   20.90    5.00
  14  10   3   25.70    5.90
 -16 -10  -3    0.40    5.40
 -16 -10  -3   -1.80    5.30
  16 -10   3   -2.40    5.30
  16 -10   3   -2.50    5.60
  16  10   3   -1.60    5.10
 -16  10  -3    0.60    5.10
 -16  10  -3   -0.80    5.20
  16  10   3   -0.40    5.50
  18 -10   3   80.39    6.90
  18 -10   3   64.09    8.20
 -18 -10  -3   79.59    8.60
  18  10   3   62.59    8.30
 -18  10  -3   58.19    6.60
 -18  10  -3   61.19    7.70
  20 -10   3   49.99    8.30
 -20 -10  -3   46.30    8.10
  20 -10   3   53.69    8.90
  20  10   3   51.29    8.60
 -20  10  -3   42.30    7.60
  25 -11  -3   -0.70    7.70
  25 -11  -3    1.50   10.00
 -25 -11   3   14.40    6.30
  25  11  -3   -4.60    7.70
  25  11  -3    1.20    7.90
 -25  11   3   23.10    6.20
 -23 -11   3   67.99    7.70
  23 -11  -3   90.79    9.00
 -23  11   3   71.99    8.70
  23  11  -3   78.09    9.70
  23  11  -3   82.79    9.70
  21 -11  -3   66.39    8.60
 -21 -11   3   73.89    7.80
  21 -11  -3   56.99    7.50
 -21 -11   3   59.29    7.20
 -21  11   3   56.99    7.20
  21  11  -3   71.49    8.50
  21  11  -3   53.79    7.60
 -21  11   3   60.39    7.40
 -19 -11   3  473.25   18.60
  19 -11  -3  522.15   19.40
 -19 -11   3  495.65   18.70
  19 -11  -3  500.05   19.50
  19  11  -3  503.25   18.90
 -19  11   3  476.05   18.80
 -19  11   3  475.15   18.80
  19  11  -3  498.15   19.20
 -17 -11   3   84.69    7.10
 -17 -11   3   74.99    6.70
  17 -11  -3   80.69    7.20
  17  11  -3   75.79    6.90
 -17  11   3   73.99    7.10
  17  11  -3   88.89    8.00
  15 -11  -3    5.50    4.80
 -15 -11   3    5.00    3.80
 -15 -11   3   16.90    4.10
 -15  11   3    2.50    4.20
  15  11  -3    4.40    4.20
  15  11  -3   12.50    4.20
 -13 -11   3   30.00    4.20
  13 -11  -3   30.50    4.50
 -13 -11   3   36.80    4.50
  13 -11  -3   23.80    4.10
 -13  11   3   26.70    4.20
  13  11  -3   30.60    4.50
 -13  11   3   37.40    5.00
 -11 -11   3   -1.50    2.40
  11 -11  -3    2.40    3.20
 -11 -11   3    2.10    2.80
  11 -11  -3    1.60    3.30
  11  11  -3    2.30    2.80
 -11  11   3    0.60    2.80
 -11  11   3    0.80    3.00
  11  11  -3   -1.10    2.80
  -9 -11   3    0.00    2.40
  -9 -11   3    0.30    2.50
   9 -11  -3   -0.80    2.70
   9 -11  -3    0.00    2.90
   9  11  -3    1.30    2.60
  -9  11   3   -0.80    2.90
  -9  11   3    2.10    2.60
   9  11  -3    2.00    2.90
   7 -11  -3   -0.10    2.30
   7 -11  -3    0.40    2.40
  -7 -11   3    0.50    2.20
  -7 -11   3    0.30    2.30
   7  11  -3   -0.40    2.30
   7  11  -3    1.00    2.20
  -7  11   3    0.40    2.20
  -7  11   3   -0.10    2.60
  -5 -11   3   16.60    2.90
   5 -11  -3   14.40    3.00
   5 -11  -3   12.30    2.60
  -5 -11   3   13.70    2.80
  -5  11   3   12.40    2.70
   5  11  -3   14.90    2.90
   5  11  -3   12.90    2.80
  -5  11   3   14.00    2.80
  -3 -11   3   58.29    4.10
   3 -11  -3   55.89    4.10
  -3 -11   3   53.19    4.20
   3 -11  -3   56.19    4.20
   3  11  -3   55.39    4.00
  -3  11   3   56.49    4.10
   3  11  -3   58.29    4.00
  -3  11   3   54.29    4.00
   1 -11  -3  140.49    6.30
   1 -11  -3  139.99    6.20
  -1 -11   3  143.39    6.50
  -1 -11   3  137.59    6.50
  -1  11   3  143.59    6.40
  -1  11   3  140.79    6.50
   1  11  -3  146.99    6.40
   1  11  -3  145.39    6.40
   1 -11   3    1.30    2.60
   1 -11   3   -0.40    2.20
  -1 -11  -3   -0.20    2.30
  -1 -11  -3   -0.10    1.80
   1  11   3    1.10    2.40
  -1  11  -3    0.90    2.10
   1  11   3    1.30    2.40
  -1  11  -3    0.80    2.10
   3 -11   3    1.30    2.50
  -3 -11  -3    0.30    2.00
   3 -11   3    0.30    2.70
  -3 -11  -3    1.60    2.40
   3  11   3   -1.50    2.50
  -3  11  -3    0.20    2.40
   3  11   3   -0.70    2.40
  -3  11  -3    1.70    2.40
   5 -11   3   36.50    4.30
   5 -11   3   40.60    4.50
  -5 -11  -3   41.50    4.40
  -5 -11  -3   31.10    3.90
   5  11   3   34.90    4.00
  -5  11  -3   30.30    3.80
   5  11   3   33.90    4.10
  -5  11  -3   39.00    4.40
  -7 -11  -3  153.28    7.60
  -7 -11  -3  146.29    7.20
   7 -11   3  144.39    7.40
   7 -11   3  147.49    7.40
  -7  11  -3  144.89    7.40
  -7  11  -3  146.19    7.40
   7  11   3  150.68    7.70
   7  11   3  144.39    7.40
 -11 -11  -3   -1.10    4.20
  11 -11   3    0.20    4.30
  11  11   3   -0.10    4.50
 -11  11  -3    0.70    3.90
  13 -11   3   58.39    7.40
  13 -11   3   64.09    6.70
 -13 -11  -3   62.89    6.30
 -13 -11  -3   61.19    7.10
 -13  11  -3   61.19    7.10
  13  11   3   55.79    7.00
 -13  11  -3   57.09    6.70
  13  11   3   59.09    6.50
  15 -11   3   59.79    7.30
 -15 -11  -3   48.10    6.30
 -15 -11  -3   54.79    7.00
  15 -11   3   58.69    7.20
  15  11   3   54.69    6.80
 -15  11  -3   70.39    7.60
 -15  11  -3   54.39    6.90
  15  11   3   45.90    6.50
 -17 -11  -3   31.90    6.40
  17  11   3   27.40    6.20
 -19 -11  -3   20.90    5.70
 -19 -11  -3    5.10    7.10
  19  11   3    0.30    6.90
 -19  11  -3    2.20    6.60
  19  11   3   33.50    6.40
  24 -12  -3   12.10    7.40
 -24 -12   3   32.40    6.80
  24 -12  -3   10.50    9.20
 -24 -12   3   15.50    6.80
  24  12  -3   14.70    8.10
  24  12  -3    7.20    8.30
 -24  12   3    4.50    5.30
 -22 -12   3   27.70    5.50
 -22 -12   3   15.80    5.60
  22 -12  -3    0.00    7.90
 -22  12   3    8.60    6.30
  22  12  -3   20.30    7.20
 -20 -12   3   26.20    6.40
  20 -12  -3   21.30    7.00
  20 -12  -3   23.10    6.90
 -20 -12   3   22.90    5.60
  20  12  -3   28.80    7.10
 -20  12   3   17.00    5.70
 -20  12   3   17.80    5.70
  20  12  -3   20.10    6.50
 -18 -12   3  176.78   10.20
  18 -12  -3  188.08   10.20
 -18 -12   3  180.88   10.10
  18 -12  -3  180.18   10.90
 -18  12   3  177.38    9.70
  18  12  -3  187.18   10.80
 -18  12   3  183.78   10.30
  18  12  -3  188.38   10.90
 -16 -12   3  161.78    9.10
  16 -12  -3  161.88    9.70
 -16 -12   3  158.98    8.50
  16 -12  -3  158.28    9.50
  16  12  -3  170.38    9.20
 -16  12   3  159.58    9.20
  16  12  -3  167.58    9.50
 -16  12   3  154.58    8.90
 -14 -12   3   55.59    5.60
  14 -12  -3   77.69    6.20
  14 -12  -3   64.49    6.20
  14  12  -3   58.89    6.00
 -14  12   3   56.89    6.20
 -12 -12   3    4.80    3.30
  12 -12  -3    0.00    3.70
  12  12  -3    2.20    3.60
 -12  12   3    1.20    3.60
 -10 -12   3   15.30    3.40
 -10 -12   3   15.70    3.60
  10 -12  -3   13.00    3.80
  10 -12  -3   12.10    3.70
  10  12  -3   18.80    4.00
 -10  12   3   14.80    3.60
 -10  12   3   16.90    3.70
  10  12  -3   19.20    3.80
  -8 -12   3   86.89    5.30
  -8 -12   3   87.09    5.50
   8 -12  -3   84.29    5.40
   8 -12  -3   86.79    5.70
  -8  12   3   88.79    5.80
   8  12  -3   90.19    5.40
  -8  12   3   84.29    5.40
   8  12  -3   86.09    5.20
  -6 -12   3   32.40    3.80
  -6 -12   3   43.50    4.30
   6 -12  -3   33.90    3.70
   6 -12  -3   35.50    4.40
  -6  12   3   32.80    3.60
   6  12  -3   34.90    4.00
  -6  12   3   32.80    4.10
   6  12  -3   33.10    4.00
  -4 -12   3    1.40    2.10
   4 -12  -3    0.50    2.60
   4 -12  -3   -0.10    2.40
  -4 -12   3    0.60    2.40
  -4  12   3    1.10    2.30
   4  12  -3    0.20    2.40
   4  12  -3    1.00    2.20
  -4  12   3    0.10    2.40
   2 -12  -3   39.80    3.90
  -2 -12   3   37.90    3.90
  -2 -12   3   38.60    4.30
   2 -12  -3   39.20    4.10
  -2  12   3   37.30    4.00
  -2  12   3   40.20    4.00
   2  12  -3   37.00    3.50
   2  12  -3   39.60    3.90
   0 -12   3   27.90    3.50
   0 -12   3   35.10    3.90
   0 -12  -3   36.80    3.90
   0 -12  -3   29.40    3.50
   0  12   3   32.40    3.60
   0  12  -3   33.60    3.70
   0  12  -3   31.00    3.70
   0  12   3   43.00    4.30
   2 -12   3   68.29    4.90
  -2 -12  -3   64.09    4.50
   2 -12   3   62.69    5.00
  -2 -12  -3   63.39    4.80
   2  12   3   62.69    4.50
   2  12   3   63.69    4.60
  -2  12  -3   63.39    4.80
  -2  12  -3   64.79    4.50
   4 -12   3  353.96   13.40
   4 -12   3  347.27   13.20
  -4 -12  -3  356.16   13.20
  -4 -12  -3  354.56   13.20
   4  12   3  356.06   13.30
  -4  12  -3  358.86   13.30
  -4  12  -3  342.27   13.30
   4  12   3  353.16   13.30
  -6 -12  -3   76.29    5.70
  -6 -12  -3   80.59    5.20
   6 -12   3   80.19    6.30
   6 -12   3   74.69    6.00
   6  12   3   82.39    5.70
  -6  12  -3   81.19    6.00
   6  12   3   77.09    5.80
  -6  12  -3   80.29    5.70
  -8 -12  -3    1.60    3.20
   8 -12   3    0.80    4.00
  -8  12  -3    3.60    4.10
   8  12   3   -0.60    3.50
  10 -12   3   43.10    5.70
 -10 -12  -3   46.20    5.80
  10  12   3   43.90    5.30
 -10  12  -3   45.20    5.60
  12 -12   3  274.57   12.30
 -12 -12  -3  277.07   12.50
  12 -12   3  273.07   12.60
 -12 -12  -3  286.47   12.40
  12  12   3  283.77   12.70
 -12  12  -3  286.07   12.80
 -12  12  -3  280.47   12.50
  12  12   3  280.57   12.70
 -14 -12  -3   59.99    6.70
  14 -12   3   77.49    7.80
 -14 -12  -3   61.39    7.00
  14 -12   3   79.99    8.10
  14  12   3   59.69    7.20
 -14  12  -3   83.79    7.90
 -14  12  -3   64.29    8.20
  14  12   3   64.39    7.00
  16 -12   3   28.70    6.90
 -16 -12  -3   41.60    6.70
 -16 -12  -3   24.20    5.80
  16  12   3   36.90    6.50
 -16  12  -3   26.40    6.70
  16  12   3   26.70    6.40
  18 -12   3   46.80    7.30
  18 -12   3   69.39    8.60
 -18 -12  -3   61.39    8.00
 -18  12  -3   40.80    6.90
  18  12   3   46.90    7.50
 -23 -13   3   12.70    7.00
  23 -13  -3    0.30    7.70
 -23 -13   3    2.10    6.00
  23 -13  -3    5.70    8.60
  23  13  -3    0.60    8.20
  23  13  -3    3.70    8.00
 -21 -13   3   98.59    9.00
 -21 -13   3  129.79    9.70
  21 -13  -3  137.99    9.50
  21  13  -3  108.99   10.50
  21  13  -3  132.29   10.20
 -19 -13   3   26.30    6.10
  19 -13  -3   29.10    6.90
 -19 -13   3   18.40    5.20
  19 -13  -3   23.40    6.80
  19  13  -3   33.30    6.90
  19  13  -3   19.90    6.20
 -19  13   3   23.10    5.70
 -19  13   3   30.60    6.40
 -17 -13   3  195.28   10.20
  17 -13  -3  203.08   11.00
 -17 -13   3  188.68   10.40
  17 -13  -3  196.78   11.20
 -17  13   3  193.48   10.50
  17  13  -3  204.98   11.10
  17  13  -3  202.58   11.00
 -17  13   3  188.08   10.60
 -15 -13   3   71.29    6.60
  15 -13  -3   78.49    7.70
 -15 -13   3   74.29    6.90
  15  13  -3   81.49    7.50
 -15  13   3   75.49    6.60
 -15  13   3   70.49    7.10
  15  13  -3   74.89    7.50
 -13 -13   3   16.60    4.30
  13 -13  -3   18.40    4.70
 -13  13   3   16.40    4.20
  13  13  -3   18.60    4.80
 -11 -13   3   36.80    4.50
  11 -13  -3   34.80    4.70
 -11  13   3   49.60    5.30
  11  13  -3   44.50    5.20
   9 -13  -3    8.10    3.40
   9 -13  -3    2.10    3.50
  -9 -13   3    0.70    2.60
   9  13  -3    1.10    3.20
  -9  13   3    7.10    2.90
  -9  13   3    1.00    3.60
  -7 -13   3    2.70    2.90
   7 -13  -3    2.90    3.20
   7 -13  -3    2.80    3.40
  -7 -13   3    4.10    3.00
  -7  13   3    2.90    3.20
   7  13  -3    3.70    3.00
  -7  13   3    2.50    2.90
   7  13  -3    1.00    2.80
   5 -13  -3  189.68    8.40
  -5 -13   3  188.68    8.20
  -5 -13   3  191.28    8.50
   5 -13  -3  186.58    8.50
  -5  13   3  190.38    8.50
   5  13  -3  195.18    8.40
   5  13  -3  189.48    8.40
  -5  13   3  186.18    8.20
   3 -13  -3   50.79    4.30
  -3 -13   3   50.29    4.50
   3 -13  -3   49.40    4.90
  -3 -13   3   48.80    4.60
  -3  13   3   50.49    4.60
   3  13  -3   50.59    4.50
   3  13  -3   55.29    4.40
  -3  13   3   52.89    4.30
  -1 -13   3   40.40    4.50
   1 -13  -3   38.10    4.30
   1 -13  -3   30.00    3.80
  -1 -13   3   42.30    4.60
  -1  13   3   31.60    4.00
   1  13  -3   37.40    4.30
  -1  13   3   30.00    3.80
   1  13  -3   43.90    4.40
  -1 -13  -3  584.84   20.30
  -1 -13  -3  594.54   20.40
   1 -13   3  582.64   20.40
   1 -13   3  606.44   20.50
   1  13   3  580.54   20.30
   1  13   3  579.14   20.40
  -1  13  -3  584.54   20.40
  -1  13  -3  583.94   20.40
  -3 -13  -3   18.40    3.40
  -3 -13  -3   15.70    3.30
   3 -13   3   19.00    4.20
   3 -13   3   20.10    4.10
   3  13   3   13.20    3.50
  -3  13  -3   15.60    3.30
  -3  13  -3   21.20    3.90
   3  13   3   17.00    3.50
   5 -13   3    4.40    3.80
  -5 -13  -3    8.10    3.30
   5  13   3    6.90    3.60
  -5  13  -3    5.50    3.70
  -7 -13  -3   19.30    4.20
  -7 -13  -3   18.50    3.90
   7 -13   3   18.20    4.60
   7  13   3   17.40    4.20
  -7  13  -3   15.50    4.10
   7  13   3   19.90    4.20
  -9 -13  -3  200.78    8.50
   9 -13   3  155.48    8.90
   9 -13   3  180.18    9.00
  -9 -13  -3  152.48    8.90
  -9  13  -3  186.88    9.10
  -9  13  -3  156.18    8.90
   9  13   3  154.58    9.00
  11 -13   3   73.29    7.50
 -11 -13  -3   50.49    5.80
 -11 -13  -3   55.29    6.20
  11  13   3   53.49    6.60
 -11  13  -3   52.39    6.70
  11  13   3   56.79    6.50
 -13 -13  -3   80.59    7.40
  13 -13   3   82.99    8.40
 -13 -13  -3   83.39    7.50
  13 -13   3   79.69    8.30
  13  13   3   80.59    7.90
  13  13   3   85.29    8.20
 -13  13  -3   87.79    8.10
 -13  13  -3   80.79    8.40
 -15 -13  -3   20.00    5.30
  15  13   3   18.80    5.20
 -17 -13  -3   41.40    7.50
  17 -13   3   34.40    7.90
  17  13   3   37.00    7.50
 -17  13  -3   40.50    7.80
  22 -14  -3   87.39   10.00
  22 -14  -3  114.69   11.80
 -22 -14   3   84.39    9.30
 -22 -14   3   73.69    9.20
  22  14  -3   88.49   11.20
  22  14  -3   93.49   10.30
  20 -14  -3   68.99    9.00
 -20 -14   3   66.29    8.50
 -20 -14   3   81.29    7.00
  20  14  -3   53.69    8.20
 -20  14   3   78.49    8.50
 -18 -14   3   58.59    7.10
  18 -14  -3   67.59    8.00
 -18 -14   3   59.49    7.30
  18  14  -3   61.29    7.80
 -18  14   3   59.99    7.20
 -18  14   3   77.89    8.10
  18  14  -3   66.59    7.70
 -16 -14   3    2.70    4.30
 -16 -14   3    0.20    3.80
  16 -14  -3    4.00    5.80
 -16  14   3    3.10    4.40
  16  14  -3    2.20    4.70
 -16  14   3    7.70    5.40
  16  14  -3    2.60    4.90
 -14 -14   3   52.39    6.20
 -14 -14   3   54.79    6.60
  14 -14  -3   49.80    6.10
  14 -14  -3   64.79    6.80
  14  14  -3   57.29    6.40
  14  14  -3   56.89    7.20
 -14  14   3   54.59    6.20
 -14  14   3   52.29    6.30
  12 -14  -3   20.70    5.10
 -12 -14   3   23.70    4.80
 -12 -14   3   25.90    4.20
  12  14  -3   28.90    4.40
 -12  14   3   19.10    4.20
  12  14  -3   24.30    5.00
  10 -14  -3   30.60    5.30
 -10 -14   3   24.80    4.50
  10  14  -3   23.20    4.90
 -10  14   3   28.80    4.60
   8 -14  -3    9.40    4.00
  -8 -14   3   15.00    3.70
  -8  14   3   10.40    3.80
   8  14  -3   15.20    4.00
   6 -14  -3   58.39    5.00
  -6 -14   3   54.69    5.20
   6  14  -3   52.89    5.10
  -6  14   3   58.39    5.50
  -6  14   3   48.20    4.30
   4 -14  -3  110.19    6.70
   4 -14  -3  137.59    7.20
  -4 -14   3  104.99    6.60
  -4 -14   3  136.19    6.50
   4  14  -3  110.49    6.60
  -4  14   3  125.39    6.60
  -4  14   3  111.49    6.80
   4  14  -3  122.69    6.10
   2 -14  -3   90.29    5.60
  -2 -14   3   79.29    5.40
   2 -14  -3   80.99    5.80
  -2  14   3   79.49    5.70
   2  14  -3   78.29    5.50
  -2  14   3   84.99    5.70
   0 -14  -3   10.50    3.30
   0 -14   3   11.80    3.70
   0  14  -3    9.40    3.30
   0  14   3   12.20    3.50
  -2 -14  -3    1.20    2.90
   2 -14   3    0.00    3.20
  -2  14  -3    1.70    3.10
   2  14   3    1.30    3.10
  -4 -14  -3  272.57   11.00
   4 -14   3  262.97   11.20
   4 -14   3  264.27   11.20
  -4 -14  -3  249.48   10.80
   4  14   3  247.28   11.00
  -4  14  -3  257.27   11.10
   4  14   3  277.67   10.90
  -4  14  -3  252.47   11.10
  -6 -14  -3   65.69    5.70
   6 -14   3   65.29    6.20
  -6  14  -3   64.29    6.20
   6  14   3   66.39    6.00
  -8 -14  -3   35.70    5.10
  -8 -14  -3   33.10    5.00
   8 -14   3   47.20    6.20
   8 -14   3   51.19    6.70
   8  14   3   33.70    5.20
   8  14   3   44.20    5.70
  -8  14  -3   48.00    6.30
  -8  14  -3   47.10    6.00
  10 -14   3  117.29    7.90
 -10 -14  -3  128.09    8.40
 -10 -14  -3  128.09    7.90
  10 -14   3  129.19    8.40
  10  14   3  122.59    8.30
  10  14   3  125.79    8.70
 -10  14  -3  128.79    8.20
 -10  14  -3  131.99    8.10
 -12 -14  -3   11.40    4.80
 -12 -14  -3    9.50    5.50
  12 -14   3    9.10    5.40
  12 -14   3    4.40    5.30
  12  14   3    6.70    5.00
 -12  14  -3    9.00    5.40
 -12  14  -3    5.70    4.90
  12  14   3   12.90    5.70
 -14 -14  -3    0.00    4.50
  14 -14   3   -3.30    5.80
 -14  14  -3    0.70    5.90
  14  14   3   -1.30    4.80
 -16 -14  -3   12.50    6.50
  16 -14   3   16.00    7.10
 -16  14  -3   11.20    6.20
  16  14   3   10.80    6.20
 -21 -15   3   17.80    6.70
 -21 -15   3   13.80    5.90
  21 -15  -3   35.00    9.20
  21 -15  -3   28.60    8.80
  21  15  -3   23.40    7.60
  21  15  -3   22.60    7.90
 -19  15   3   54.89    7.00
 -17 -15   3   12.50    4.80
  17 -15  -3   17.50    6.70
  17 -15  -3   14.20    6.30
  17  15  -3   11.00    5.60
 -17  15   3   10.30    4.90
 -17  15   3   10.60    5.40
  15 -15  -3   10.90    5.10
 -15 -15   3   11.50    4.30
  15 -15  -3   13.00    5.70
 -15 -15   3   14.10    5.20
  15  15  -3   14.60    5.60
 -15  15   3   11.90    5.20
 -15  15   3    8.40    4.70
  15  15  -3    6.10    4.70
 -13 -15   3   25.20    4.60
  13 -15  -3   34.20    6.40
 -13 -15   3   23.00    4.70
  13 -15  -3   37.70    6.10
 -13  15   3   37.20    5.90
  13  15  -3   22.90    5.30
  13  15  -3   30.50    5.30
 -13  15   3   31.00    5.20
  11 -15  -3   -0.50    4.60
 -11 -15   3    1.00    3.90
  11 -15  -3    1.00    4.30
 -11 -15   3   -0.50    3.20
 -11  15   3    2.80    4.20
 -11  15   3   -0.70    3.70
  11  15  -3    1.30    4.10
  11  15  -3   -1.80    4.20
  -9 -15   3   17.40    3.80
   9 -15  -3   23.20    3.90
   9  15  -3   17.90    3.80
  -7 -15   3   24.90    4.30
   7 -15  -3   32.80    5.30
  -7  15   3   29.60    4.80
   7  15  -3   20.50    4.20
   5 -15  -3    7.60    3.90
   5 -15  -3   13.60    3.50
   5  15  -3    8.00    3.50
  -5  15   3   19.70    3.70
  -5  15   3    5.50    3.50
   3 -15  -3   72.89    5.60
   3 -15  -3   84.69    6.00
  -3 -15   3   89.19    5.50
  -3 -15   3   66.49    6.20
   3  15  -3   87.29    5.90
  -3  15   3   87.69    5.90
  -3  15   3   65.99    5.60
   3  15  -3   73.29    6.00
   1 -15  -3   26.30    4.40
  -1 -15   3   29.60    4.90
   1 -15  -3   30.30    4.20
  -1  15   3   32.90    4.50
   1  15  -3   30.30    4.60
  -1  15   3   27.30    4.20
  -1 -15  -3   63.89    5.90
   1 -15   3   64.59    5.90
   1  15   3   66.89    6.00
  -1  15  -3   65.69    5.80
   3 -15   3   28.80    5.20
  -3 -15  -3   25.00    4.70
   3  15   3   25.60    4.70
  -3  15  -3   23.70    4.50
  -5 -15  -3    5.70    4.20
   5 -15   3    5.30    4.40
  -5 -15  -3   10.60    3.80
   5 -15   3    6.20    4.20
   5  15   3    4.70    4.40
  -5  15  -3    6.90    4.20
  -5  15  -3    1.20    4.00
   5  15   3    5.20    4.00
  -7 -15  -3   91.99    7.10
   7 -15   3   80.59    7.40
   7 -15   3   80.59    6.90
  -7 -15  -3   87.89    6.20
   7  15   3   89.39    6.60
  -7  15  -3   83.39    6.90
   7  15   3   88.89    7.50
  -7  15  -3   85.19    6.70
  -9 -15  -3   15.00    4.90
   9 -15   3   14.20    5.30
   9 -15   3   19.60    5.80
  -9 -15  -3   12.60    4.10
  -9  15  -3   14.10    5.40
  -9  15  -3   14.70    4.90
   9  15   3   10.80    4.80
   9  15   3   14.60    4.60
  11 -15   3   93.69    8.20
 -11 -15  -3   94.99    8.00
 -11 -15  -3   87.39    7.40
 -11  15  -3   88.19    8.40
  11  15   3   86.99    7.60
 -11  15  -3   90.89    7.60
  11  15   3   94.29    7.60
 -13 -15  -3    5.50    4.60
  13 -15   3   15.60    6.50
 -13  15  -3    6.30    6.20
  13  15   3   12.30    5.30
  15 -15   3   27.00    6.40
  15  15   3    7.10    6.80
 -18 -16   3   11.80    5.70
  18 -16  -3   17.00    7.40
  18  16  -3   11.90    6.50
 -16 -16   3   13.40    5.00
  16 -16  -3   -4.30    4.20
  16  16  -3   16.10    5.60
 -16  16   3   14.50    6.00
 -16  16   3    5.60    3.80
 -14 -16   3    1.80    4.30
  14 -16  -3   -0.40    5.20
 -14 -16   3    1.70    4.10
  14 -16  -3   -1.80    5.70
  14  16  -3    2.90    5.00
  14  16  -3   -1.40    4.90
 -14  16   3    3.60    4.60
 -14  16   3    3.60    5.40
  12 -16  -3   -0.40    4.70
 -12 -16   3    5.10    4.50
 -12 -16   3    1.80    3.40
  12 -16  -3    0.80    4.60
 -12  16   3    1.60    3.70
 -12  16   3    0.70    4.10
  12  16  -3    2.20    4.90
  12  16  -3    0.40    4.20
 -10 -16   3    0.80    3.80
  10 -16  -3    3.00    4.50
 -10 -16   3    2.40    3.80
  10 -16  -3    7.00    5.00
 -10  16   3    0.00    4.60
  10  16  -3    1.70    4.40
  10  16  -3    4.20    3.90
 -10  16   3    2.90    3.80
   8 -16  -3   -0.20    4.40
  -8 -16   3    1.90    3.90
  -8 -16   3    1.00    3.40
   8 -16  -3   -0.50    4.20
   8  16  -3    0.20    3.80
  -8  16   3    1.30    3.40
  -8  16   3   -0.20    4.10
   8  16  -3   -2.20    3.80
  -6 -16   3    0.40    4.00
   6 -16  -3   -1.10    4.20
  -6 -16   3   -0.50    3.30
   6 -16  -3    0.80    3.90
  -6  16   3    1.00    3.50
  -6  16   3    2.20    3.70
   6  16  -3    1.90    4.00
   6  16  -3    3.10    3.80
   4 -16  -3    6.20    4.30
  -4 -16   3    3.00    3.80
  -4 -16   3    2.30    3.60
  -4  16   3    3.70    3.80
   4  16  -3    5.00    3.50
   4  16  -3    2.40    3.70
  -4  16   3   12.20    3.40
   2 -16  -3   92.99    7.00
  -2 -16   3   93.29    6.50
  -2 -16   3  100.89    6.90
  -2  16   3   94.59    6.50
  -2  16   3  123.09    6.60
   2  16  -3  100.39    6.70
   2  16  -3   99.19    6.90
   0 -16   3  138.99    8.00
   0 -16  -3  138.79    7.80
   0 -16  -3  135.19    8.20
   0 -16   3  135.29    8.40
   0  16   3  129.39    7.50
   0  16   3  142.39    8.00
   0  16  -3  135.89    7.70
   0  16  -3  131.29    7.80
   2 -16   3    0.40    3.90
  -2 -16  -3    0.40    3.40
   2 -16   3    3.20    4.30
  -2 -16  -3    1.80    3.80
  -2  16  -3    1.70    3.60
  -2  16  -3   -1.10    3.50
   2  16   3   -1.50    3.70
   2  16   3    2.40    3.40
   4 -16   3   70.69    6.60
  -4 -16  -3   69.29    5.80
  -4 -16  -3   70.39    6.40
   4 -16   3   65.59    6.30
   4  16   3   72.09    6.90
  -4  16  -3   68.19    6.20
   4  16   3   70.89    6.10
  -4  16  -3   72.69    6.10
   6 -16   3    2.80    4.50
  -6 -16  -3    0.80    3.60
  -6 -16  -3    4.10    3.90
   6 -16   3    2.00    4.50
  -6  16  -3    3.70    4.60
  -6  16  -3    2.20    4.30
   6  16   3    3.70    4.20
   6  16   3    2.20    4.30
  -8 -16  -3   10.40    4.20
   8 -16   3    7.80    5.10
  -8 -16  -3    8.60    4.80
   8 -16   3    6.40    4.80
  -8  16  -3    9.60    4.90
   8  16   3    9.70    4.70
  -8  16  -3    7.80    4.70
   8  16   3    7.80    5.30
 -10 -16  -3    6.90    5.20
  10 -16   3    2.70    5.70
 -10 -16  -3    1.30    3.90
  10 -16   3    5.60    5.20
  10  16   3    3.60    5.30
 -10  16  -3    3.10    5.20
 -10  16  -3    7.10    5.10
  10  16   3    1.00    4.20
  12 -16   3   36.80    6.30
 -12  16  -3   10.30    5.70
  12  16   3    5.60    5.00
 -12  16  -3   20.90    5.30
 -14 -16  -3    4.10    5.10
  14 -16   3   -2.00    6.60
 -14 -16  -3    1.90    6.00
  14 -16   3   -1.60    6.70
  14  16   3    3.40    5.80
  14  16   3    1.90    6.60
 -14  16  -3    3.00    6.90
 -14  16  -3    1.90    6.00
  17 -17  -3    9.20    7.10
 -17 -17   3   13.00    5.90
 -17 -17   3   13.10    5.50
  17  17  -3   16.30    6.20
  17  17  -3    7.70    6.50
 -17  17   3   10.20    5.30
  15 -17  -3    9.20    6.10
 -15 -17   3   18.80    4.80
 -15 -17   3   16.30    4.50
  15  17  -3   15.00    5.10
  15  17  -3   21.10    5.50
 -15  17   3    9.40    6.00
  13 -17  -3    8.30    5.70
 -13 -17   3   14.70    4.40
 -13 -17   3    6.80    4.30
  13 -17  -3    3.50    5.40
  13  17  -3    4.30    5.10
 -13  17   3    2.00    4.40
 -13  17   3    6.90    5.20
  13  17  -3   21.50    5.40
 -11 -17   3   -1.00    4.10
  11 -17  -3    0.30    4.60
  11 -17  -3   -3.20    4.90
 -11 -17   3   -0.40    4.20
 -11  17   3   -0.60    4.10
  11  17  -3    3.50    4.30
 -11  17   3    1.00    4.30
  11  17  -3   -2.70    5.10
  -9 -17   3   -1.20    3.70
   9 -17  -3   -1.30    5.00
  -9 -17   3    1.70    4.10
   9 -17  -3   -1.10    4.60
  -9  17   3    0.20    4.70
   9  17  -3    0.30    4.50
  -9  17   3   -0.60    4.00
   9  17  -3   -3.50    4.00
  -7 -17   3   48.60    5.60
  -7 -17   3   46.20    5.40
   7 -17  -3   37.50    5.40
   7 -17  -3   52.79    6.20
   7  17  -3   40.90    5.30
   7  17  -3   57.39    6.30
  -7  17   3   42.00    5.30
  -7  17   3   43.00    5.40
  -5 -17   3  116.29    7.70
   5 -17  -3  114.79    7.90
  -5 -17   3  112.69    7.20
   5 -17  -3  111.89    7.80
  -5  17   3  115.69    7.80
   5  17  -3  114.29    7.30
  -5  17   3  107.39    7.40
   5  17  -3  108.69    7.70
   3 -17  -3  442.86   16.80
   3 -17  -3  415.46   16.40
  -3 -17   3  410.76   16.10
  -3 -17   3  430.66   16.60
  -3  17   3  414.96   16.20
   3  17  -3  414.76   16.20
  -3  17   3  425.86   16.40
   3  17  -3  429.26   16.50
  -1 -17   3   47.10    5.90
   1 -17  -3   40.90    5.80
  -1 -17   3   46.00    5.90
   1 -17  -3   46.00    5.90
   1  17  -3   37.10    5.20
  -1  17   3   48.10    5.80
  -1  17   3   30.70    5.10
   1  17  -3   40.80    5.30
   1 -17   3  116.39    7.40
  -1 -17  -3  122.99    7.90
   1 -17   3  119.29    8.40
  -1 -17  -3  110.79    7.40
  -1  17  -3  118.49    7.70
   1  17   3  121.79    7.90
  -1  17  -3  124.59    7.50
   1  17   3  121.99    8.00
   3 -17   3    8.30    4.90
  -3 -17  -3    5.40    4.20
  -3 -17  -3    9.00    4.30
   3 -17   3    8.10    4.80
  -3  17  -3    8.70    4.20
   3  17   3    7.30    4.30
  -3  17  -3    7.70    4.20
   3  17   3    6.00    4.20
   5 -17   3   -1.40    4.40
  -5 -17  -3   -1.10    3.80
   5 -17   3   -1.70    4.50
  -5 -17  -3    1.60    4.10
   5  17   3    1.40    4.60
  -5  17  -3    2.10    4.40
  -5  17  -3    0.30    4.00
   5  17   3    0.40    3.80
   7 -17   3   33.60    5.80
   7 -17   3   41.50    6.00
  -7 -17  -3   47.60    5.90
  -7 -17  -3   52.89    6.50
   7  17   3   58.69    7.20
   7  17   3   35.40    5.50
  -7  17  -3   33.90    5.80
  -7  17  -3   40.80    5.70
  -9 -17  -3   82.99    7.00
   9 -17   3   77.59    7.90
   9  17   3   82.49    7.60
   9  17   3   87.49    7.20
  -9  17  -3   80.59    7.90
  11 -17   3   11.10    6.50
 -11 -17  -3   11.60    5.80
 -11  17  -3    9.00    5.60
  11  17   3   13.00    6.40
 -13 -17  -3  227.18   12.30
 -13 -17  -3  225.38   12.30
  13 -17   3  232.58   13.60
 -13  17  -3  232.58   13.00
  13  17   3  234.28   13.00
  13  17   3  227.28   12.70
 -13  17  -3  232.68   13.50
 -16 -18   3    3.20    4.60
  16 -18  -3    1.80    6.30
  16 -18  -3    2.80    6.30
 -16 -18   3    1.10    5.50
  16  18  -3    6.20    5.50
  16  18  -3    4.40    6.30
  14 -18  -3    3.90    5.70
 -14 -18   3    5.00    5.00
  14  18  -3    7.30    5.80
 -14  18   3   17.40    4.90
  12 -18  -3   53.89    7.70
 -12 -18   3   48.00    6.70
 -12  18   3   55.89    7.30
  12  18  -3   42.80    5.80
  12  18  -3   53.99    7.10
  10 -18  -3   27.80    6.40
 -10 -18   3   29.30    5.40
 -10 -18   3   29.80    5.00
  10 -18  -3   30.40    6.50
  10  18  -3   26.50    5.40
  10  18  -3   35.80    5.70
 -10  18   3   33.20    6.40
 -10  18   3   26.00    5.40
  -8 -18   3   -1.50    4.00
   8 -18  -3    0.80    4.50
  -8 -18   3    1.00    4.20
   8 -18  -3    3.30    5.50
  -8  18   3   -1.20    4.20
  -8  18   3   -0.80    4.30
   8  18  -3   -1.20    4.40
   8  18  -3    0.00    4.30
  -6 -18   3    6.10    4.40
  -6 -18   3    2.90    4.00
   6 -18  -3    5.80    4.80
   6 -18  -3    4.90    4.80
  -6  18   3    6.10    4.30
   6  18  -3    7.40    4.60
   6  18  -3    2.20    4.10
  -6  18   3    4.50    4.10
  -4 -18   3  264.17   11.90
  -4 -18   3  258.07   12.10
   4 -18  -3  250.07   11.90
   4 -18  -3  272.27   12.20
  -4  18   3  263.57   12.00
   4  18  -3  256.67   12.00
   4  18  -3  269.57   12.00
  -4  18   3  248.58   11.50
   2 -18  -3   66.19    6.80
  -2 -18   3   60.39    6.70
  -2 -18   3   63.19    6.80
   2 -18  -3   64.69    6.90
  -2  18   3   60.19    6.70
   2  18  -3   67.59    6.70
  -2  18   3   65.99    6.20
   2  18  -3   65.89    6.30
   0 -18   3  160.08    9.50
   0 -18  -3  158.28    9.40
   0 -18   3  149.79    8.80
   0 -18  -3  159.28    8.90
   0  18   3  162.18    9.20
   0  18  -3  150.28    8.90
   0  18  -3  159.88    8.70
   0  18   3  161.08    9.20
  -2 -18  -3   26.40    5.50
  -2 -18  -3   23.80    5.20
   2 -18   3   14.60    4.90
   2 -18   3   23.30    5.80
  -2  18  -3   14.30    4.80
   2  18   3   21.30    5.20
  -2  18  -3   10.40    4.40
   2  18   3   26.20    5.60
  -4 -18  -3   12.60    4.90
   4 -18   3    8.20    4.90
   4 -18   3    9.50    5.00
  -4 -18  -3    6.60    4.10
  -4  18  -3    5.40    4.30
  -4  18  -3    1.10    4.30
   4  18   3    5.80    4.10
   4  18   3   10.40    5.10
  -6 -18  -3   23.80    4.50
   6 -18   3    3.60    5.30
  -6 -18  -3    1.10    4.00
  -6  18  -3   -0.20    5.10
   6  18   3   -0.20    4.00
  -8 -18  -3   26.80    5.30
   8 -18   3   18.10    6.00
  -8 -18  -3   11.90    4.60
  -8  18  -3   11.70    5.10
   8  18   3   21.00    5.00
  10 -18   3   34.50    6.70
  10 -18   3   22.70    6.40
 -10 -18  -3   37.10    7.00
 -10  18  -3   24.50    6.10
  10  18   3   33.50    7.00
 -10  18  -3   41.10    6.80
 -13 -19   3   11.60    5.10
  13 -19  -3   15.30    6.40
  13 -19  -3   18.90    6.60
 -13 -19   3   22.70    6.20
  13  19  -3   13.30    5.70
 -13  19   3   30.50    5.10
  13  19  -3   21.30    7.20
 -13  19   3   18.70    5.60
 -11 -19   3   84.79    8.20
  11 -19  -3   88.29    9.80
  11  19  -3   85.99    9.60
 -11  19   3   75.39    7.80
  -9 -19   3   21.00    5.10
   9 -19  -3   32.30    5.30
   9  19  -3   12.70    4.80
  -9  19   3    7.60    5.30
  -9  19   3   19.30    4.30
   7 -19  -3    3.60    4.90
  -7 -19   3    2.40    4.60
  -7  19   3    4.70    3.60
  -7  19   3    2.50    4.50
   7  19  -3   -0.50    4.40
  -5 -19   3   33.60    5.80
   5 -19  -3   41.90    6.00
   5 -19  -3   22.00    5.60
   5  19  -3   30.30    5.70
  -5  19   3   26.50    4.80
  -5  19   3   22.00    4.90
  -3 -19   3   41.10    6.40
  -3 -19   3   42.50    5.70
   3 -19  -3   25.80    5.40
   3 -19  -3   41.40    6.60
  -3  19   3   27.50    5.00
   3  19  -3   32.80    5.40
  -3  19   3   32.40    5.50
   1 -19  -3   66.79    7.80
   1 -19  -3   55.79    6.70
  -1 -19   3   56.29    7.00
   1  19  -3   47.80    6.10
  -1  19   3   58.29    6.90
  -1  19   3   53.89    6.40
   1 -19   3   67.39    6.90
   1 -19   3   73.29    6.80
  -1 -19  -3   73.69    8.00
  -1  19  -3   64.19    6.60
   1  19   3   67.89    7.30
  -3 -19  -3    0.00    4.40
   3 -19   3    3.80    4.90
   3  19   3    1.00    4.30
  -3  19  -3    1.30    4.40
   5 -19   3   23.20    4.80
  -5 -19  -3   14.60    4.90
  -5 -19  -3   17.10    4.70
   5  19   3   19.10    5.60
   5  19   3   18.70    4.50
  -5  19  -3   26.00    4.70
  -7 -19  -3    8.90    4.10
   7  19   3   20.40    4.50
  -9 -19  -3   26.00    6.20
   9 -19   3   27.90    6.60
  -9 -19  -3   43.90    6.60
   9  19   3   29.00    6.50
  -9  19  -3   30.10    6.10
   9  19   3   34.20    6.10
  10 -20  -3   13.00    6.60
 -10 -20   3   21.50    6.20
 -10 -20   3   11.40    5.40
  10 -20  -3   15.20    6.90
  10  20  -3   14.40    6.80
  10  20  -3    9.40    5.30
 -10  20   3    9.80    6.10
   8 -20  -3    5.90    5.70
  -8 -20   3   13.40    5.40
  -8 -20   3   19.80    4.80
  -8  20   3    2.90    4.70
   8  20  -3   25.90    5.10
   8  20  -3   15.80    6.20
   6 -20  -3   59.39    7.30
  -6 -20   3   58.09    7.30
  -6  20   3   56.89    6.80
   6  20  -3   61.69    7.50
  -4 -20   3    8.50    4.80
   4 -20  -3   13.40    6.10
  -4  20   3    9.30    5.10
   4  20  -3    6.00    4.60
   2 -20  -3  153.48    9.80
  -2 -20   3  138.89    9.80
  -2  20   3  143.39    9.40
   2  20  -3  142.79    9.50
   0 -20  -3   22.20    4.50
   0 -20   3    9.60    5.30
   0 -20  -3   12.80    5.50
   0  20  -3   10.50    4.90
   0  20   3   11.60    5.10
   0  20   3    7.30    3.50
   2 -20   3   26.10    6.50
  -2 -20  -3   36.00    6.40
   2 -20   3   31.60    5.20
   2  20   3   33.70    6.70
  -2  20  -3   22.70    5.80
  -4 -20  -3    0.80    4.70
   4 -20   3    2.40    5.30
   4 -20   3   -0.80    5.70
   4  20   3   15.10    4.90
  -4  20  -3    2.30    5.20
  -4  20  -3    4.90    5.40
   4  20   3    1.10    5.70
  -6 -20  -3    1.20    5.20
  -6 -20  -3    4.60    5.00
   6 -20   3    3.50    5.80
   6 -20   3    3.30    6.00
   6  20   3    4.40    4.90
  -6  20  -3    6.20    6.20
   6  20   3    3.30    5.70
  -6  20  -3    3.80    5.00
  -5 -21   3   16.40    6.20
   5 -21  -3   17.30    6.40
   5 -21  -3   19.30    6.80
  -5 -21   3   10.10    5.60
   5  21  -3   13.30    5.50
   5  21  -3    9.00    5.50
  -5  21   3   11.80    5.30
  -5  21   3   13.60    5.90
   3 -21  -3   28.40    6.50
  -3 -21   3   39.60    6.70
   3 -21  -3   26.80    6.00
  -3 -21   3   28.00    6.20
   3  21  -3   47.80    6.90
  -3  21   3   25.80    5.70
   3  21  -3   29.10    6.20
  -3  21   3   23.50    5.60
  -1 -21   3    1.10    5.70
  -1 -21   3   -0.60    5.30
   1 -21  -3    2.60    5.40
   1 -21  -3    6.10    6.10
   1  21  -3    5.20    5.40
  -1  21   3    4.40    5.40
   1  21  -3    0.00    4.50
  -1  21   3    0.50    5.00
   1 -21   3    2.30    5.90
  -1 -21  -3    2.30    5.90
   1 -21   3    2.50    5.90
  -1 -21  -3   -2.30    5.20
  -1  21  -3   -0.20    5.10
  -1  21  -3   -1.70    5.20
   1  21   3    3.30    5.30
   1  21   3    3.00    5.20
 -28   0   4   93.79    9.00
  26   0  -4   13.40    7.20
  26   0  -4   18.10    7.60
 -26   0   4   13.50    5.70
 -26   0   4   10.30    6.20
 -24   0   4    5.70    5.00
  24   0  -4    7.30    6.80
 -24   0   4    8.20    5.70
  24   0  -4    7.00    6.30
 -22   0   4   11.10    3.40
  22   0  -4    8.80    5.00
  20   0  -4   21.00    5.10
 -20   0   4   41.80    4.70
  20   0  -4   27.10    5.30
  18   0  -4    4.60    3.40
 -18   0   4    7.30    3.70
  18   0  -4    3.40    3.20
 -18   0   4    2.40    3.00
  16   0  -4  632.44   21.20
 -16   0   4  642.14   21.20
  16   0  -4  602.64   21.20
 -16   0   4  641.04   21.20
 -14   0   4 3864.61  118.09
  14   0  -4 3790.12  118.09
 -14   0   4 3713.43  117.99
  12   0  -4    0.90    1.60
 -12   0   4    2.00    2.00
 -10   0   4  259.07    9.00
  10   0  -4  254.47    8.90
  10   0  -4  249.88    8.90
 -10   0   4  270.07    9.00
  -8   0   4   59.59    2.90
   8   0  -4   56.39    2.70
   8   0  -4   57.99    2.80
  -8   0   4   58.49    2.80
   6   0  -4  128.29    4.40
  -6   0   4  137.49    4.40
   6   0  -4  121.99    4.30
  -6   0   4  128.99    4.40
   0   0  -4   84.09    3.20
   0   0   4   86.59    3.30
   0   0   4   88.29    3.30
   0   0  -4   82.99    3.20
  -2   0  -4  270.17    9.30
   2   0   4  279.57    9.30
  -2   0  -4  277.57    9.30
   2   0   4  282.07    9.30
  -4   0  -4   83.49    4.10
   4   0   4   87.29    4.20
   4   0   4   81.39    4.20
  -4   0  -4   84.39    3.90
   8   0   4  164.98    6.90
  -8   0  -4  158.78    6.80
 -10   0  -4   11.40    2.90
 -10   0  -4   13.10    3.10
  10   0   4   14.80    3.50
  10   0   4   10.70    3.20
  12   0   4   65.09    5.70
 -12   0  -4   59.59    5.40
 -12   0  -4   67.19    5.50
  12   0   4   63.19    5.70
 -14   0  -4  963.70   32.30
 -14   0  -4  996.60   32.30
  14   0   4  958.80   32.20
  14   0   4  941.51   32.30
  16   0   4  734.93   25.60
 -18   0  -4   66.29    7.70
  18   0   4   65.19    7.40
 -18   0  -4   59.69    7.20
  18   0   4   69.29    8.10
 -20   0  -4  129.19   10.00
 -20   0  -4  138.89   10.80
  20   0   4  135.69   10.70
  20   0   4  133.89   10.30
 -22   0  -4   33.10    6.80
  27  -1  -4    6.00    8.40
  27   1  -4   47.60    6.70
 -25  -1   4    7.10    6.30
 -25  -1   4   11.10    4.80
  25  -1  -4    6.80    6.60
  25  -1  -4    5.20    7.00
  25   1  -4   13.10    7.20
  25   1  -4    8.70    6.30
 -25   1   4    6.90    5.40
 -25   1   4   10.10    5.70
 -23  -1   4  108.49    7.10
  23  -1  -4   69.29    6.80
 -23   1   4   95.99    7.00
  23   1  -4   86.19    7.70
  21  -1  -4   16.70    5.10
  21   1  -4   11.20    5.00
 -19  -1   4   35.80    4.40
  19  -1  -4   29.20    4.60
 -19  -1   4   34.50    4.90
  19  -1  -4   21.10    4.40
 -19   1   4   45.80    5.00
  19   1  -4   25.90    4.70
  19   1  -4   28.60    4.70
 -19   1   4   33.30    4.50
 -17  -1   4  120.89    6.40
 -17  -1   4  127.19    6.60
  17  -1  -4  128.69    6.80
  17  -1  -4  129.59    6.60
 -17   1   4  124.69    6.50
  17   1  -4  121.99    6.60
 -17   1   4  128.89    6.60
  17   1  -4  129.09    6.60
  13   1  -4   38.00    2.70
  11  -1  -4  425.66   14.40
  11  -1  -4  418.76   14.40
 -11  -1   4  451.15   14.50
 -11  -1   4  436.16   14.40
  11   1  -4  422.86   14.40
 -11   1   4  427.46   14.40
 -11   1   4  455.85   14.50
  11   1  -4  431.46   14.40
   9  -1  -4   16.30    1.90
   9  -1  -4   14.90    1.80
  -9  -1   4   18.60    2.00
  -9  -1   4   19.60    2.10
  -9   1   4   19.20    2.00
  -9   1   4   18.30    2.00
   9   1  -4   15.60    1.80
   9   1  -4   20.20    2.00
   7  -1  -4   11.80    1.50
  -7  -1   4   18.70    1.60
   7  -1  -4   13.60    1.40
  -7  -1   4   13.20    1.60
  -7   1   4   15.80    1.50
  -7   1   4   15.90    1.50
   7   1  -4   14.20    1.40
   7   1  -4   12.80    1.50
   5  -1  -4   48.90    1.90
  -5  -1   4   53.69    2.00
  -5  -1   4   48.90    1.90
   5   1  -4   50.49    1.90
   5   1  -4   49.90    1.90
  -5   1   4   49.70    1.80
  -3  -1   4    2.80    0.50
  -1  -1   4   84.69    3.10
   1  -1  -4   83.99    3.00
   1  -1  -4   84.09    3.00
  -1  -1   4   85.59    3.10
  -1   1   4   89.19    3.10
  -1   1   4   83.79    3.00
   1   1  -4   84.39    3.10
   1   1  -4   86.29    3.10
  -1  -1  -4  133.59    4.80
   1  -1   4  129.09    4.80
  -1  -1  -4  128.29    4.80
   1  -1   4  135.29    4.90
  -1   1  -4  132.29    4.80
   1   1   4  134.29    4.90
   1   1   4  131.89    4.80
  -3  -1  -4  570.84   18.50
   3  -1   4  560.94   18.50
   3  -1   4  578.84   18.50
  -3  -1  -4  565.04   18.50
  -3   1  -4  564.14   18.50
  -3   1  -4  567.24   18.50
   3   1   4  595.14   18.50
   3   1   4  583.24   18.50
   5  -1   4  107.09    4.90
  -5  -1  -4  105.09    4.80
   5  -1   4  103.89    4.80
  -5  -1  -4  105.59    4.70
  -5   1  -4  106.29    4.80
   5   1   4  105.49    4.80
  -5   1  -4  105.09    4.70
   5   1   4  109.89    4.90
  -7  -1  -4    4.10    2.00
   7  -1   4    8.20    2.50
  -7  -1  -4    7.70    2.00
  -7   1  -4    8.60    2.20
   7   1   4    9.60    2.60
   7   1   4   15.10    2.50
  -7   1  -4   11.60    2.20
  -9  -1  -4    1.40    2.30
  -9  -1  -4   -0.50    2.20
   9  -1   4    0.70    2.70
   9  -1   4    0.00    2.90
  -9   1  -4    0.50    2.40
   9   1   4    0.40    2.60
  -9   1  -4   -0.20    2.40
   9   1   4    1.40    2.70
 -11  -1  -4    7.90    3.30
  11  -1   4    9.00    3.60
 -11  -1  -4    9.60    3.20
  11  -1   4    8.80    3.60
  11   1   4    6.40    3.40
 -11   1  -4    7.40    3.20
  11   1   4    7.50    3.20
 -11   1  -4    8.90    3.30
  13  -1   4  330.17   13.20
  13  -1   4  327.07   13.10
 -13  -1  -4  327.37   13.00
 -13  -1  -4  334.07   13.00
  13   1   4  335.97   13.10
 -13   1  -4  340.97   13.00
 -13   1  -4  336.27   13.00
  13   1   4  326.77   13.10
 -15  -1  -4  495.95   17.40
  15  -1   4  496.55   17.40
 -15  -1  -4  445.06   17.50
  15  -1   4  442.06   17.60
  15   1   4  498.85   17.30
 -15   1  -4  461.75   17.30
  15   1   4  431.16   17.50
 -15   1  -4  456.55   17.50
 -17  -1  -4   85.99    8.20
 -17  -1  -4   66.79    7.50
  17  -1   4   76.89    8.00
  17  -1   4   82.09    8.30
 -17   1  -4   84.19    8.10
 -17   1  -4   73.49    7.60
  17   1   4   77.19    7.90
  17   1   4   81.39    8.30
  19  -1   4    5.20    6.40
 -19  -1  -4    4.30    5.30
  19  -1   4    0.10    6.30
 -19  -1  -4    2.70    6.20
 -19   1  -4    1.90    6.60
 -19   1  -4    4.90    6.00
  19   1   4    6.30    6.30
  19   1   4    3.70    6.20
  21  -1   4   50.09    8.70
 -21  -1  -4   46.70    8.30
 -21  -1  -4   33.90    5.60
  21   1   4   44.50    8.80
 -21   1  -4   48.70    6.10
 -21   1  -4   52.39    8.70
  28  -2  -4   32.50    8.10
  28  -2  -4   15.10    6.10
  28   2  -4   12.60    7.80
  26  -2  -4   -1.10    7.80
 -26  -2   4    0.10    6.60
 -26  -2   4    3.90    4.90
  26  -2  -4    3.30    7.00
 -26   2   4    3.10    6.20
  26   2  -4    0.60    6.40
  26   2  -4   -2.70    7.60
 -24  -2   4   -0.90    4.70
  24  -2  -4    4.00    6.80
 -24  -2   4    1.50    6.00
  24  -2  -4    0.90    6.10
  24   2  -4   -2.90    6.40
  24   2  -4    2.60    6.10
 -24   2   4    3.00    4.60
 -24   2   4    1.90    5.10
 -22   2   4   25.80    3.70
 -22   2   4   27.40    4.40
  20  -2  -4    6.00    4.40
  20  -2  -4    2.80    4.30
 -20   2   4    0.30    3.10
  20   2  -4    3.50    4.00
  20   2  -4    2.00    4.20
 -18  -2   4    2.70    3.30
  18  -2  -4    2.10    3.60
 -18  -2   4    0.10    3.40
  18  -2  -4    1.50    3.30
 -18   2   4    2.30    3.10
 -18   2   4    2.50    3.10
  18   2  -4    0.70    3.40
  18   2  -4    4.20    3.70
 -16  -2   4  158.78    7.10
  16  -2  -4  150.28    6.90
 -16  -2   4  149.09    7.00
  16  -2  -4  139.89    6.90
 -16   2   4  143.39    6.80
 -16   2   4  153.58    7.00
  16   2  -4  147.29    7.00
  16   2  -4  158.58    7.00
 -14  -2   4  792.02   25.50
  14  -2  -4  758.52   25.40
  14   2  -4  768.72   25.40
 -14   2   4  800.52   25.50
 -12  -2   4   83.79    4.40
  12  -2  -4   80.99    4.30
  12   2  -4   79.09    4.30
 -12   2   4   81.79    4.20
 -10  -2   4  358.76   11.80
  10  -2  -4  353.16   11.80
  10  -2  -4  343.37   11.70
 -10  -2   4  359.66   11.90
  10   2  -4  333.07   11.70
 -10   2   4  350.86   11.80
  10   2  -4  344.27   11.80
 -10   2   4  353.46   11.80
   8  -2  -4  117.69    4.60
   8  -2  -4  124.19    4.70
  -8  -2   4  123.09    4.70
  -8  -2   4  126.49    4.80
   8   2  -4  122.09    4.70
  -8   2   4  122.19    4.70
  -8   2   4  124.79    4.70
   8   2  -4  121.19    4.60
  -6  -2   4   54.19    2.40
   6  -2  -4   52.99    2.30
  -6  -2   4   53.79    2.30
   6  -2  -4   52.39    2.20
   6   2  -4   51.39    2.30
   6   2  -4   51.99    2.30
  -6   2   4   51.99    2.40
  -6   2   4   53.19    2.30
  -4  -2   4  569.94   17.60
   4  -2  -4  554.94   17.60
   4  -2  -4  561.24   17.60
  -4  -2   4  567.14   17.60
  -4   2   4  567.54   17.60
   4   2  -4  548.55   17.60
  -4   2   4  556.64   17.60
   4   2  -4  563.14   17.60
  -2  -2   4   59.89    2.30
  -2  -2   4   60.99    2.40
   2  -2  -4   56.09    2.20
   2  -2  -4   59.39    2.30
   2   2  -4   58.79    2.30
  -2   2   4   60.79    2.40
  -2   2   4   55.99    2.30
   2   2  -4   58.49    2.30
   0  -2  -4    3.40    1.00
   0  -2  -4    3.00    1.10
   0  -2   4    4.50    1.20
   0  -2   4    4.20    1.30
   0   2  -4    3.70    1.10
   0   2   4    3.80    1.10
   0   2   4    3.50    1.20
   0   2  -4    5.00    1.20
  -2  -2  -4   64.69    3.20
   2  -2   4   67.49    3.30
   2  -2   4   64.39    3.30
  -2  -2  -4   64.49    3.20
  -2   2  -4   63.79    3.10
   2   2   4   66.79    3.30
  -2   2  -4   65.59    3.20
   2   2   4   66.49    3.30
  -4  -2  -4    1.50    1.70
  -4  -2  -4    1.60    1.70
   4  -2   4    2.40    2.10
   4  -2   4    1.00    1.90
   4   2   4    1.50    1.90
   4   2   4    1.00    1.90
  -4   2  -4    0.40    1.60
   6  -2   4  258.27    9.40
  -6  -2  -4  257.87    9.30
  -6   2  -4  249.88    9.30
   6   2   4  264.57    9.40
  -8  -2  -4   43.00    3.70
  -8  -2  -4   53.99    3.30
   8  -2   4   44.40    4.00
  -8   2  -4   48.00    3.80
   8   2   4   43.30    4.00
  10  -2   4    1.00    3.00
  10  -2   4   -0.20    3.00
 -10  -2  -4   -2.70    2.60
 -10  -2  -4    2.70    2.80
 -10   2  -4    1.60    2.80
  10   2   4   -0.30    2.90
 -10   2  -4    0.20    2.50
  10   2   4   -0.50    2.90
  12  -2   4   99.99    6.60
  12  -2   4   98.59    6.60
 -12  -2  -4   95.59    6.20
 -12  -2  -4  107.29    6.50
 -12   2  -4  100.59    6.20
 -12   2  -4  103.09    6.30
  12   2   4   97.39    6.40
  12   2   4   99.59    6.60
  14  -2   4   22.30    5.10
 -14  -2  -4   23.20    4.60
 -14   2  -4   23.90    4.90
  14   2   4   23.30    5.10
 -14   2  -4   34.30    4.10
  16  -2   4   71.69    5.60
  18  -2   4  245.88   12.20
  18  -2   4  236.08   12.50
 -18  -2  -4  262.67   12.50
 -18  -2  -4  231.98   11.50
  18   2   4  240.08   12.40
 -18   2  -4  231.68   11.90
  18   2   4  228.48   11.50
 -18   2  -4  248.48   12.20
 -20  -2  -4   74.99    8.90
 -20  -2  -4   72.79    8.10
  20  -2   4   70.99    9.00
  20  -2   4   81.59    9.30
  20   2   4   74.89    8.60
 -20   2  -4   88.39    9.30
  20   2   4   60.09    8.10
  22  -2   4  110.29   10.00
 -22   2  -4  103.49   10.10
  22   2   4  123.29    9.10
 -27  -3   4   14.70    6.90
  27  -3  -4   19.90    8.60
  27   3  -4   25.10    8.50
 -27   3   4   15.90    7.00
  25  -3  -4   -1.90    6.60
 -25  -3   4   -0.70    6.00
  25  -3  -4    0.90    7.40
 -25  -3   4    1.10    5.00
 -25   3   4   -2.80    4.70
  25   3  -4   -3.40    6.40
  25   3  -4    3.60    6.90
  23  -3  -4  105.39    9.00
  23  -3  -4  116.59    8.70
 -23  -3   4  113.99    8.00
  23   3  -4  109.89    9.40
  23   3  -4  111.69    8.90
 -23   3   4  111.29    8.00
  21  -3  -4   37.00    6.40
  21   3  -4   33.00    6.10
 -19  -3   4   63.99    6.20
  19  -3  -4   55.99    5.90
 -19  -3   4   70.89    5.90
  19  -3  -4   60.39    6.30
  19   3  -4   57.99    6.30
 -19   3   4   67.99    5.50
  19   3  -4   55.59    6.10
  17  -3  -4    2.90    3.10
 -17  -3   4    2.50    3.20
  17  -3  -4    3.20    3.30
 -17  -3   4    3.30    3.50
 -17   3   4    4.90    3.10
  17   3  -4    2.90    3.10
  17   3  -4    3.30    3.00
 -15  -3   4    7.90    2.90
  15  -3  -4    7.50    2.60
 -15  -3   4   10.90    2.90
  15  -3  -4   10.10    2.90
 -15   3   4   10.00    2.90
  15   3  -4    9.70    2.80
 -15   3   4    8.70    2.80
  15   3  -4    9.30    2.90
 -13  -3   4   10.60    2.50
  13  -3  -4    6.70    2.20
  13  -3  -4    8.90    2.30
 -13   3   4   10.70    2.50
 -13   3   4    8.70    2.30
  13   3  -4    9.90    2.10
  13   3  -4    6.90    2.10
 -11  -3   4  955.50   29.90
  11  -3  -4  912.21   29.80
 -11  -3   4  937.21   29.90
  11  -3  -4  912.21   29.80
 -11   3   4  948.41   29.80
  11   3  -4  933.11   29.80
 -11   3   4  927.71   29.80
  11   3  -4  939.21   29.90
  -9  -3   4   86.79    4.00
   9  -3  -4   89.29    4.10
   9  -3  -4   86.79    4.00
  -9  -3   4   89.39    4.00
   9   3  -4   79.79    3.90
   9   3  -4   86.59    3.90
  -9   3   4   89.89    4.10
  -9   3   4   86.99    4.10
  -7  -3   4   10.70    1.50
   7  -3  -4    9.40    1.40
  -7  -3   4   13.30    1.70
   7  -3  -4    9.40    1.40
  -7   3   4   13.50    1.80
   7   3  -4    9.90    1.50
  -7   3   4   10.90    1.50
   7   3  -4    9.30    1.40
   5  -3  -4  293.37    9.70
   5  -3  -4  294.77    9.70
  -5  -3   4  306.37    9.70
  -5  -3   4  300.27    9.70
  -5   3   4  296.47    9.70
   5   3  -4  299.27    9.70
  -5   3   4  296.97    9.70
   5   3  -4  294.67    9.70
  -3  -3   4  231.78    7.60
  -3  -3   4  230.38    7.60
   3  -3  -4  229.18    7.50
   3  -3  -4  223.98    7.50
  -3   3   4  231.48    7.50
  -3   3   4  231.98    7.50
   3   3  -4  227.78    7.60
   3   3  -4  227.48    7.60
   1  -3  -4   14.70    1.30
   1  -3  -4   15.70    1.60
  -1  -3   4   18.80    1.70
  -1  -3   4   15.10    1.70
  -1   3   4   14.10    1.50
   1   3  -4   13.90    1.60
  -1   3   4   15.10    1.70
   1   3  -4   14.50    1.50
  -1  -3  -4  809.62   25.60
  -1  -3  -4  817.42   25.70
   1  -3   4  808.62   25.70
   1  -3   4  812.02   25.70
   1   3   4  799.72   25.60
  -1   3  -4  805.22   25.70
   1   3   4  815.32   25.70
  -1   3  -4  808.42   25.70
   3  -3   4    1.10    1.90
  -3  -3  -4    1.50    1.60
   3  -3   4    0.30    1.80
  -3  -3  -4    0.50    1.50
   3   3   4    1.30    1.80
  -3   3  -4    2.10    1.60
  -3   3  -4    0.10    1.70
   3   3   4    0.60    1.70
  -5  -3  -4   29.80    2.90
   5  -3   4   34.10    3.20
  -5   3  -4   33.40    3.00
   5   3   4   34.40    3.10
   7  -3   4   18.00    2.90
  -7  -3  -4   13.20    2.50
  -7   3  -4   14.80    2.60
   7   3   4   21.70    3.10
   9  -3   4   38.20    3.90
   9  -3   4   32.20    4.10
  -9  -3  -4   35.20    4.00
  -9  -3  -4   32.30    3.80
   9   3   4   32.20    4.10
  -9   3  -4   33.00    3.90
   9   3   4   36.80    4.10
 -11  -3  -4   28.90    4.20
  11  -3   4   32.20    4.50
 -11  -3  -4   26.80    4.10
  11  -3   4   27.80    4.30
  11   3   4   30.70    4.50
  11   3   4   23.00    4.10
 -11   3  -4   25.00    3.90
  13  -3   4  202.88    9.80
 -13  -3  -4  218.08    9.80
 -13  -3  -4  223.88    9.80
  13  -3   4  202.98    9.30
  13   3   4  217.38    9.90
 -13   3  -4  216.68    9.70
  13   3   4  209.08    9.90
 -15  -3  -4   80.49    7.10
 -15   3  -4   90.49    6.90
  15   3   4   97.09    7.40
 -17  -3  -4   38.60    6.20
 -17  -3  -4   36.00    6.50
  17  -3   4   37.10    6.40
  17  -3   4   40.90    6.70
 -17   3  -4   34.20    6.20
  17   3   4   30.20    6.20
  17   3   4   30.60    6.10
  19  -3   4   19.00    7.30
 -19  -3  -4   17.20    6.90
 -19  -3  -4   14.50    5.80
  19  -3   4   13.70    6.10
  19   3   4   21.30    7.10
 -19   3  -4   21.40    6.90
  19   3   4   17.90    6.50
 -21  -3  -4   44.10    7.10
 -21  -3  -4   38.80    7.80
  21  -3   4   39.30    7.00
 -21   3  -4   42.80    7.50
 -21   3  -4   31.70    6.60
 -28  -4   4   21.70    6.80
  28   4  -4   48.30    8.60
 -28   4   4   24.60    6.90
  26  -4  -4   21.90    7.70
 -26  -4   4   16.40    6.60
  26  -4  -4   28.20    8.20
 -26  -4   4   21.40    6.10
  26   4  -4   21.20    8.00
  26   4  -4   23.10    7.80
 -26   4   4   11.60    5.40
 -26   4   4   16.20    5.80
 -24  -4   4   65.09    7.70
  24  -4  -4   65.99    8.30
  24  -4  -4   77.49    8.50
 -24  -4   4   59.39    7.40
 -24   4   4   63.29    7.40
 -24   4   4   61.19    7.00
  24   4  -4   76.19    8.40
  24   4  -4   59.89    8.00
  22  -4  -4    7.30    5.90
  22   4  -4    8.20    5.90
 -22   4   4   22.60    5.00
  20  -4  -4   64.49    5.90
 -20  -4   4   47.90    4.60
 -20  -4   4   56.09    5.90
  20   4  -4   63.79    5.60
  18  -4  -4    3.70    3.90
 -18  -4   4    2.20    3.70
  18  -4  -4    1.60    3.80
 -18  -4   4    1.40    3.30
  18   4  -4    0.80    3.60
 -18   4   4   10.30    3.50
 -18   4   4    2.90    3.30
  18   4  -4   -0.30    3.70
  16  -4  -4  192.68    8.50
 -16  -4   4  204.68    8.50
 -16  -4   4  195.78    8.40
  16  -4  -4  189.78    8.40
 -16   4   4  199.18    8.40
 -16   4   4  198.68    8.40
  16   4  -4  190.58    8.40
  16   4  -4  197.48    8.40
 -14  -4   4  353.36   12.70
 -14  -4   4  355.46   12.60
  14  -4  -4  342.07   12.60
  14  -4  -4  370.86   12.60
  14   4  -4  335.17   12.60
 -14   4   4  350.06   12.70
 -14   4   4  376.86   12.60
  14   4  -4  362.26   12.70
 -12  -4   4  117.19    5.50
  12  -4  -4  116.79    5.50
 -12  -4   4  140.89    5.50
  12   4  -4  122.79    5.30
 -12   4   4  112.69    5.40
 -12   4   4  131.79    5.30
  12   4  -4  113.49    5.40
 -10  -4   4   71.19    3.90
  10  -4  -4   71.59    3.80
 -10  -4   4   69.89    3.70
 -10   4   4   69.89    3.90
 -10   4   4   71.79    3.80
  10   4  -4   69.39    3.70
  10   4  -4   68.69    3.60
   8  -4  -4    0.30    1.30
  -8  -4   4    0.90    1.50
  -8  -4   4    1.10    1.60
   8   4  -4   -0.20    1.30
   8   4  -4    0.60    1.50
  -8   4   4    0.00    1.40
  -8   4   4    1.90    1.70
   6  -4  -4   22.60    2.00
  -6  -4   4   23.50    2.00
   6  -4  -4   23.50    1.90
  -6  -4   4   23.00    2.10
  -6   4   4   25.40    2.30
  -6   4   4   22.50    1.90
   6   4  -4   21.90    1.90
   6   4  -4   23.20    2.10
  -4  -4   4  828.32   26.10
  -4  -4   4  821.22   26.10
   4  -4  -4  813.42   26.00
   4  -4  -4  807.02   26.00
  -4   4   4  845.82   26.10
   4   4  -4  817.82   26.10
  -4   4   4  849.32   26.10
   4   4  -4  827.62   26.10
  -2  -4   4  360.96   11.70
   2  -4  -4  354.56   11.70
  -2  -4   4  364.66   11.70
   2  -4  -4  349.67   11.60
  -2   4   4  359.86   11.70
   2   4  -4  354.26   11.70
  -2   4   4  363.36   11.70
   2   4  -4  356.36   11.70
   0  -4  -4   39.90    2.30
   0  -4   4   41.00    2.60
   0  -4   4   42.30    2.70
   0  -4  -4   40.80    2.50
   0   4   4   41.50    2.70
   0   4   4   38.80    2.50
   0   4  -4   42.20    2.60
   0   4  -4   40.70    2.40
   2  -4   4  357.86   12.00
  -2  -4  -4  363.96   12.00
  -2  -4  -4  355.56   12.00
   2   4   4  352.66   12.00
  -2   4  -4  357.56   12.00
   2   4   4  358.36   12.00
  -2   4  -4  355.46   12.00
  -4  -4  -4  208.58    7.80
  -4  -4  -4  231.88    7.90
   4  -4   4  199.28    7.90
  -4   4  -4  202.48    7.90
   4   4   4  231.18    7.90
   4   4   4  204.88    7.80
   6  -4   4  465.95   15.90
  -6  -4  -4  475.75   15.90
  -6  -4  -4  457.25   15.90
   6  -4   4  454.65   15.90
   6   4   4  472.45   16.00
  -6   4  -4  484.15   15.90
   6   4   4  486.35   15.90
  -6   4  -4  468.25   15.90
  -8  -4  -4   80.39    4.80
   8  -4   4   80.79    5.00
   8  -4   4   73.79    4.90
  -8  -4  -4   76.69    4.60
   8   4   4   79.39    4.90
  -8   4  -4   77.29    4.70
   8   4   4   78.19    4.80
  -8   4  -4   76.89    4.80
 -10  -4  -4   31.70    4.10
  10  -4   4   47.10    4.60
 -10  -4  -4   33.30    3.90
  10  -4   4   40.00    4.50
  10   4   4   43.40    4.50
 -10   4  -4   32.70    4.00
 -10   4  -4   31.10    3.80
  10   4   4   41.10    4.50
 -12  -4  -4   29.30    4.50
  12  -4   4   28.70    4.70
 -12  -4  -4   31.30    4.40
  12  -4   4   35.40    4.80
  12   4   4   29.80    4.50
 -12   4  -4   34.40    4.60
  12   4   4   35.50    4.70
 -12   4  -4   33.20    4.70
  14  -4   4   26.10    5.50
 -14  -4  -4   25.40    5.30
  14   4   4   30.60    5.70
 -14   4  -4   22.60    4.90
  16  -4   4   35.00    5.90
 -16  -4  -4   32.50    5.90
 -16  -4  -4   26.20    5.30
  16  -4   4   34.50    6.50
  16   4   4   33.70    6.00
 -16   4  -4   28.10    5.40
 -16   4  -4   35.50    6.10
  16   4   4   35.70    6.20
 -18  -4  -4  170.38   10.70
  18  -4   4  147.89   10.60
  18  -4   4  165.08    9.60
 -18  -4  -4  159.98    9.90
 -18   4  -4  153.08    9.40
 -18   4  -4  179.78   10.40
  18   4   4  150.78    9.50
  18   4   4  167.98   10.70
 -20  -4  -4   21.40    6.90
  20  -4   4   34.40    7.50
  20   4   4   27.80    7.00
 -20   4  -4   31.40    7.20
  22  -4   4   32.50    8.60
 -22  -4  -4    4.80    7.70
 -22  -4  -4   -0.90    6.50
 -22   4  -4    3.80    8.10
  22   4   4   31.00    7.20
 -22   4  -4    4.00    6.90
 -27  -5   4  132.89   10.40
 -27  -5   4  108.29    9.30
  27  -5  -4  143.79   11.40
  27  -5  -4  162.78   10.60
 -27   5   4  147.69    9.80
  27   5  -4  128.69   11.20
  27   5  -4  119.09   10.00
 -25  -5   4   12.00    5.80
  25  -5  -4   17.70    7.00
  25  -5  -4   21.60    8.30
 -25  -5   4    9.30    5.00
 -25   5   4   17.00    5.80
  25   5  -4   12.50    6.60
 -25   5   4    6.40    5.30
  25   5  -4   11.90    7.00
  23  -5  -4    5.70    6.70
  23  -5  -4    1.90    5.70
 -23  -5   4    9.30    4.80
 -23  -5   4   17.60    5.00
 -23   5   4    1.20    4.80
  23   5  -4    4.20    5.90
 -23   5   4    4.00    4.60
  23   5  -4    3.60    5.90
  21  -5  -4   47.20    6.70
 -21   5   4   70.19    6.00
 -21   5   4   61.09    5.20
  21   5  -4   46.70    6.50
  19  -5  -4   20.10    5.10
  19  -5  -4   21.20    4.80
 -19  -5   4   25.30    4.60
  19   5  -4   22.40    4.70
  19   5  -4   12.30    4.30
 -17  -5   4    5.10    3.40
 -17  -5   4    1.70    3.30
  17  -5  -4    3.40    3.40
  17  -5  -4    2.30    3.50
  17   5  -4    4.20    3.40
 -17   5   4    3.60    3.00
 -17   5   4    2.40    3.30
  17   5  -4    2.80    3.40
 -15  -5   4  177.58    7.70
 -15  -5   4  179.58    7.80
  15  -5  -4  176.48    7.80
  15  -5  -4  172.58    7.80
 -15   5   4  179.48    7.80
 -15   5   4  184.78    7.90
  15   5  -4  181.88    7.90
  15   5  -4  177.78    7.80
  13  -5  -4   11.20    2.60
 -13  -5   4   11.20    2.60
  13   5  -4    6.40    2.30
 -13   5   4   11.80    2.70
  13   5  -4   11.90    2.00
 -11  -5   4   25.10    2.70
  11  -5  -4   22.70    2.80
  11  -5  -4   20.90    2.20
  11   5  -4   20.90    2.70
 -11   5   4   24.50    2.70
  -9  -5   4   35.80    2.70
  -9  -5   4   32.90    2.90
   9  -5  -4   29.20    2.60
  -9   5   4   32.50    2.70
   9   5  -4   34.00    2.80
  -9   5   4   33.20    3.00
   9   5  -4   33.40    2.70
  -7  -5   4   61.59    3.20
   7  -5  -4   60.59    3.20
  -7  -5   4   64.09    3.30
   7  -5  -4   59.39    3.10
  -7   5   4   62.99    3.40
   7   5  -4   59.89    3.30
   7   5  -4   60.59    3.10
  -7   5   4   58.49    3.10
   5  -5  -4   48.10    2.70
  -5  -5   4   51.89    2.90
   5  -5  -4   49.80    2.70
  -5  -5   4   51.59    2.70
  -5   5   4   49.30    2.90
   5   5  -4   51.69    2.80
   5   5  -4   49.60    2.70
  -5   5   4   49.40    2.70
   3  -5  -4   97.19    4.00
   3  -5  -4   98.39    4.00
  -3  -5   4  100.39    4.10
  -3  -5   4   97.79    4.00
   3   5  -4   94.19    4.00
   3   5  -4  100.39    4.00
  -3   5   4  102.69    4.10
  -3   5   4   98.19    4.10
  -1  -5   4  371.16   12.40
  -1  -5   4  382.86   12.40
   1  -5  -4  366.36   12.30
   1  -5  -4  371.76   12.30
  -1   5   4  371.46   12.40
  -1   5   4  375.06   12.40
   1   5  -4  369.46   12.40
   1   5  -4  377.56   12.40
  -1  -5  -4  624.34   20.40
   1  -5   4  654.53   20.50
   1  -5   4  633.44   20.50
  -1  -5  -4  641.04   20.50
   1   5   4  645.64   20.50
   1   5   4  622.94   20.40
  -1   5  -4  619.64   20.40
  -1   5  -4  623.04   20.40
  -3  -5  -4   19.00    2.30
   3  -5   4   18.50    2.10
   3   5   4   17.00    2.30
  -3   5  -4   23.00    2.60
   5  -5   4  128.99    5.30
   5  -5   4  109.89    5.40
  -5  -5  -4  114.09    5.10
  -5  -5  -4  110.79    5.20
   5   5   4  112.89    5.30
  -5   5  -4  123.39    5.20
  -5   5  -4  111.79    5.30
   5   5   4  115.89    5.20
   7  -5   4   -0.10    2.50
  -7  -5  -4    1.20    2.30
   7  -5   4    1.80    2.70
  -7  -5  -4    2.30    2.20
   7   5   4    1.00    2.40
  -7   5  -4   -0.30    2.40
  -7   5  -4   -0.10    2.20
   7   5   4    1.50    2.40
  -9  -5  -4   17.80    3.10
  -9  -5  -4   20.00    3.60
   9  -5   4   25.00    4.00
   9  -5   4   23.80    3.70
  -9   5  -4   24.60    3.70
   9   5   4   21.40    3.70
   9   5   4   20.30    3.50
  -9   5  -4   17.50    3.10
 -11  -5  -4   35.30    4.50
  11  -5   4   38.90    4.80
 -11  -5  -4   33.10    4.20
  11  -5   4   43.30    5.00
 -11   5  -4   41.40    4.60
 -11   5  -4   31.30    4.10
  11   5   4   46.30    5.00
  11   5   4   41.70    4.80
 -13   5  -4   25.80    4.00
 -15  -5  -4   47.90    6.20
  15  -5   4   39.80    6.10
 -15   5  -4   42.20    5.90
  15   5   4   48.60    6.40
  17  -5   4    4.50    6.10
  17  -5   4    4.30    5.60
 -17  -5  -4    1.20    5.60
 -17  -5  -4    6.40    5.60
  17   5   4    4.00    5.60
  17   5   4    4.30    5.20
 -17   5  -4    3.30    5.30
 -17   5  -4    3.80    5.60
 -19  -5  -4  110.69    9.50
  19  -5   4  116.39    9.30
  19  -5   4  109.89    9.70
 -19  -5  -4  123.49    9.40
  19   5   4  109.89    9.20
 -19   5  -4  117.29    9.40
 -19   5  -4  118.29    9.90
  19   5   4  111.39    9.60
 -21  -5  -4   95.59    9.90
  21  -5   4   87.49    9.10
  21   5   4   95.49    9.40
 -21   5  -4   80.39    8.70
 -26  -6   4   21.20    6.60
  26  -6  -4   39.70    9.60
 -26   6   4   20.50    6.20
 -26   6   4   25.40    5.40
  26   6  -4   19.30    7.50
 -24  -6   4    4.90    5.30
 -24  -6   4    5.70    5.60
  24  -6  -4    8.00    6.90
  24  -6  -4    2.70    7.50
 -24   6   4    5.00    5.20
 -24   6   4    4.40    5.10
  24   6  -4    4.00    6.20
  24   6  -4    0.90    6.30
  22  -6  -4    1.30    5.20
  22  -6  -4    3.70    6.00
 -22   6   4    3.80    4.30
  22   6  -4    5.80    5.20
  22   6  -4    1.80    5.60
 -22   6   4    2.30    4.60
  20  -6  -4   37.40    4.70
  20  -6  -4   14.90    5.60
 -20  -6   4   23.30    4.30
  20   6  -4   16.70    5.20
 -18  -6   4  109.79    6.80
 -18  -6   4  103.19    7.00
  18  -6  -4  105.09    7.30
  18  -6  -4  108.49    7.10
  18   6  -4  104.59    6.60
  18   6  -4  107.39    7.10
 -18   6   4  100.69    6.10
  16  -6  -4  336.97   12.80
 -16  -6   4  338.57   12.80
 -16  -6   4  331.17   12.70
  16  -6  -4  346.37   13.10
 -16   6   4  338.77   12.70
 -16   6   4  344.77   12.80
  16   6  -4  332.67   12.90
  16   6  -4  332.27   12.80
 -14  -6   4  358.46   13.00
 -14  -6   4  361.56   13.00
  14  -6  -4  354.76   13.00
  14  -6  -4  363.66   13.00
  14   6  -4  355.76   13.00
 -14   6   4  359.46   12.90
  14   6  -4  345.37   12.90
 -14   6   4  365.46   13.00
 -12  -6   4  180.58    7.70
 -12  -6   4  220.18    8.20
  12  -6  -4  212.48    8.10
 -12   6   4  214.28    8.10
  12   6  -4  200.58    8.10
 -10  -6   4   10.80    2.20
 -10   6   4   13.20    2.50
  10   6  -4   12.90    2.10
  10   6  -4   10.20    2.10
   8  -6  -4  156.48    5.90
  -8  -6   4  152.48    5.90
  -8  -6   4  164.18    6.00
   8  -6  -4  142.79    6.00
   8   6  -4  147.69    6.00
  -8   6   4  155.08    5.90
  -8   6   4  150.18    6.10
   6  -6  -4  131.99    5.40
   6  -6  -4  130.59    5.30
  -6  -6   4  141.99    5.50
  -6  -6   4  139.99    5.40
   6   6  -4  141.19    5.50
  -6   6   4  136.29    5.30
   6   6  -4  138.29    5.40
  -6   6   4  137.29    5.50
   4  -6  -4    6.30    1.60
  -4  -6   4    6.00    1.80
   4  -6  -4    4.90    1.40
  -4  -6   4    7.90    1.70
  -4   6   4    5.90    1.60
   4   6  -4    5.00    1.50
  -4   6   4    5.30    1.60
   4   6  -4    5.00    1.50
   2  -6  -4 1788.62   55.79
  -2  -6   4 1792.32   55.79
  -2  -6   4 1796.12   55.79
   2  -6  -4 1732.33   55.79
  -2   6   4 1793.02   55.79
  -2   6   4 1794.32   55.79
   2   6  -4 1809.72   55.79
   2   6  -4 1743.93   55.79
   0  -6   4   74.09    3.70
   0  -6  -4   74.79    3.70
   0  -6   4   72.69    3.80
   0  -6  -4   72.79    3.50
   0   6   4   72.59    3.80
   0   6  -4   70.29    3.60
   0   6   4   72.69    3.70
   0   6  -4   70.99    3.60
   2  -6   4  409.36   13.60
  -2  -6  -4  400.66   13.50
   2   6   4  397.96   13.50
  -2   6  -4  396.76   13.50
  -4  -6  -4   31.30    2.70
  -4  -6  -4   24.30    2.80
   4  -6   4   26.60    3.10
   4   6   4   27.40    3.10
  -4   6  -4   24.60    2.70
   4   6   4   33.30    3.00
  -6  -6  -4  431.36   14.90
   6  -6   4  428.86   14.90
   6  -6   4  416.16   14.90
  -6  -6  -4  435.56   14.80
  -6   6  -4  422.06   14.90
  -6   6  -4  424.66   14.90
   6   6   4  441.46   14.90
   6   6   4  430.46   14.90
   8  -6   4   49.70    4.60
  -8  -6  -4   50.19    4.30
   8  -6   4   45.80    4.40
  -8  -6  -4   46.10    4.20
  -8   6  -4   46.80    4.30
   8   6   4   46.40    4.30
   8   6   4   46.60    4.30
  -8   6  -4   45.40    4.40
 -10  -6  -4    5.10    3.20
  10  -6   4    5.40    3.80
  10  -6   4    7.70    3.70
 -10  -6  -4    6.50    3.30
  10   6   4    7.20    3.60
  10   6   4    6.30    3.40
 -10   6  -4    6.40    3.40
 -10   6  -4    5.10    3.20
  12  -6   4   24.70    4.90
 -12  -6  -4   24.00    4.80
 -12  -6  -4   29.90    5.00
  12  -6   4   29.20    5.20
  12   6   4   25.90    4.80
  12   6   4   23.10    4.50
 -12   6  -4   24.50    4.40
 -12   6  -4   29.60    4.90
  14  -6   4   25.10    4.80
 -14   6  -4   35.20    4.90
 -16  -6  -4  130.99    8.60
 -16  -6  -4  152.28    9.70
  16  -6   4  138.69    8.60
  16  -6   4  134.89    9.60
 -16   6  -4  148.09    9.20
 -16   6  -4  132.09    8.70
  16   6   4  140.19    9.40
  16   6   4  130.39    8.60
 -18  -6  -4    7.40    5.90
 -18  -6  -4    9.90    6.50
  18  -6   4    0.90    5.90
  18  -6   4    6.60    6.50
 -18   6  -4   10.60    6.60
 -18   6  -4    6.30    5.50
  18   6   4    6.60    6.30
  18   6   4    6.20    6.30
 -20  -6  -4   81.09    8.20
  20  -6   4   83.39    8.30
 -20   6  -4   72.59    7.80
  27  -7  -4   17.00    7.60
 -27   7   4   21.70    5.40
  27   7  -4    8.20    8.00
  25  -7  -4   72.29   10.00
  25  -7  -4   54.19    8.40
 -25  -7   4   45.00    7.30
 -25  -7   4   36.10    6.70
 -25   7   4   50.69    7.10
 -25   7   4   32.70    6.20
  25   7  -4   54.29    8.00
  25   7  -4   43.30    8.30
 -23  -7   4   -1.00    4.80
  23  -7  -4    4.70    7.00
  23  -7  -4    0.80    5.80
 -23  -7   4   -0.40    4.90
 -23   7   4   -1.90    4.90
 -23   7   4    3.40    4.80
  23   7  -4   -1.60    5.70
  23   7  -4   -1.20    5.90
  21  -7  -4   47.40    6.40
 -21  -7   4   58.19    5.80
 -21   7   4   41.90    5.70
  21   7  -4   50.99    6.60
  17  -7  -4  122.09    7.60
 -17  -7   4  120.79    7.20
  17  -7  -4  110.89    7.10
 -17  -7   4  116.39    7.20
 -17   7   4  137.59    6.80
 -17   7   4  139.69    7.10
  17   7  -4  116.49    7.40
  17   7  -4  115.09    7.30
  15  -7  -4   70.99    5.60
 -15  -7   4   66.79    5.10
 -15  -7   4   72.79    5.30
  15  -7  -4   66.09    5.20
 -15   7   4   71.29    5.30
  15   7  -4   66.79    5.20
 -15   7   4   73.89    5.20
  15   7  -4   69.19    5.30
  13  -7  -4   13.20    2.90
 -13  -7   4   13.00    2.90
  13  -7  -4   11.40    2.80
 -13  -7   4   13.80    2.90
 -13   7   4   15.20    3.10
  13   7  -4   11.50    2.70
  13   7  -4   13.10    3.00
 -13   7   4   13.90    3.00
 -11  -7   4   26.70    3.30
  11  -7  -4   25.40    3.20
 -11   7   4   25.40    3.20
  11   7  -4   22.20    2.80
   9  -7  -4  396.96   13.90
  -9  -7   4  424.56   13.90
   9  -7  -4  400.36   14.00
  -9  -7   4  417.76   14.10
  -9   7   4  413.66   13.90
  -9   7   4  410.86   14.00
   9   7  -4  400.56   14.00
   9   7  -4  409.96   14.00
   7  -7  -4   22.00    2.40
  -7  -7   4   20.50    2.40
  -7   7   4   28.90    2.90
   7   7  -4   20.20    2.40
  -5  -7   4   24.60    2.40
   5  -7  -4   22.40    2.30
  -5   7   4   24.10    2.50
   5   7  -4   25.00    2.40
   3  -7  -4  240.08    8.70
   3  -7  -4  236.18    8.70
  -3  -7   4  268.17    8.80
  -3  -7   4  248.38    8.70
  -3   7   4  243.58    8.70
   3   7  -4  249.48    8.70
  -3   7   4  241.08    8.70
   3   7  -4  239.68    8.70
  -1  -7   4  208.28    7.70
   1  -7  -4  203.68    7.60
   1  -7  -4  201.28    7.60
  -1   7   4  229.28    7.70
  -1   7   4  211.68    7.70
   1   7  -4  200.78    7.60
   1  -7   4  317.77   11.20
   1  -7   4  322.77   11.00
  -1  -7  -4  310.17   11.00
   1   7   4  314.27   11.10
  -1   7  -4  311.37   11.10
  -1   7  -4  334.37   11.10
   3  -7   4   90.69    4.70
  -3  -7  -4   94.09    4.70
  -3  -7  -4  105.79    4.40
  -3   7  -4   90.19    4.60
   3   7   4   89.39    4.80
   3   7   4  103.49    4.50
  -5  -7  -4    6.40    2.00
  -5  -7  -4    7.10    2.30
   5  -7   4    6.60    2.50
   5   7   4    7.30    2.60
  -5   7  -4    9.30    2.40
   5   7   4    6.90    2.30
  -5   7  -4    6.60    2.50
   7  -7   4    2.30    2.80
  -7  -7  -4    1.70    2.50
  -7  -7  -4    1.40    2.50
   7  -7   4    3.30    3.00
  -7   7  -4   -1.50    2.50
   7   7   4    2.70    2.90
   7   7   4    1.30    2.70
  -7   7  -4    0.10    2.40
  -9  -7  -4  341.47   12.70
   9  -7   4  331.57   12.80
   9  -7   4  336.67   12.70
  -9  -7  -4  354.56   12.90
  -9   7  -4  330.87   12.70
   9   7   4  341.07   12.90
  -9   7  -4  342.17   12.90
   9   7   4  343.97   12.80
  11  -7   4   46.20    5.40
 -11  -7  -4   38.10    4.90
  11  -7   4   47.80    5.40
 -11  -7  -4   37.30    5.00
  11   7   4   44.40    5.40
 -11   7  -4   38.00    4.80
 -11   7  -4   48.60    5.40
  11   7   4   47.50    5.20
  13  -7   4   27.60    5.30
 -13  -7  -4   20.50    5.00
  13  -7   4   39.80    5.70
  13   7   4   16.90    4.60
 -13   7  -4   31.10    5.20
 -13   7  -4   32.20    5.50
  15  -7   4   38.70    5.90
 -15  -7  -4   45.10    6.70
  15  -7   4   37.90    6.50
 -15  -7  -4   49.40    6.50
 -15   7  -4   47.30    6.50
  15   7   4   37.40    6.10
  15   7   4   44.50    6.60
 -15   7  -4   32.40    5.50
  17  -7   4    9.40    6.20
 -17  -7  -4    4.70    5.10
 -17  -7  -4    9.70    5.80
  17  -7   4   16.30    6.90
  17   7   4    9.60    5.70
 -17   7  -4   11.40    6.40
 -17   7  -4   11.40    5.80
  17   7   4    8.40    5.40
  19  -7   4    6.40    7.00
 -19  -7  -4    3.60    6.70
 -19   7  -4    4.80    6.80
  19   7   4    2.70    6.30
  19   7   4   11.60    4.70
 -21  -7  -4   18.30    8.20
 -21  -7  -4   13.70    7.70
  21  -7   4   34.70    8.00
 -21   7  -4   14.60    7.90
 -21   7  -4    3.60    6.40
  26  -8  -4   46.70    7.90
  24  -8  -4   51.79    7.70
 -24  -8   4   53.39    7.20
 -24  -8   4   40.90    6.50
  24  -8  -4   81.69   10.20
 -24   8   4   56.59    7.10
  24   8  -4   51.29    8.00
 -24   8   4   62.29    7.70
  24   8  -4   73.79    8.70
 -22  -8   4    3.40    4.80
  22  -8  -4   -3.40    5.40
  22  -8  -4   -0.40    6.50
 -22   8   4   -1.70    4.60
  22   8  -4    1.40    5.80
  22   8  -4   -2.90    5.60
 -22   8   4   -1.30    4.90
  20  -8  -4  208.18   10.70
  20   8  -4  211.38   11.00
 -20   8   4  207.88   10.30
 -18  -8   4   18.20    4.30
  18  -8  -4    8.30    4.80
  18   8  -4    7.80    4.30
  16  -8  -4    4.10    4.00
 -16  -8   4    2.70    3.50
 -16  -8   4    2.90    3.40
  16  -8  -4    2.20    3.60
  16   8  -4    1.40    3.20
  16   8  -4    3.00    3.60
 -14  -8   4  304.67   11.80
 -14  -8   4  311.47   11.70
  14  -8  -4  309.57   11.80
  14  -8  -4  318.17   12.10
  14   8  -4  311.77   12.00
 -14   8   4  309.57   11.80
  14   8  -4  313.67   12.00
 -14   8   4  309.37   11.80
  12  -8  -4  173.98    7.40
 -12  -8   4  172.28    7.30
 -12  -8   4  167.78    7.40
 -12   8   4  178.38    7.50
 -12   8   4  176.78    7.60
  12   8  -4  177.98    7.60
  12   8  -4  172.68    7.50
  10  -8  -4  113.49    5.40
 -10  -8   4  113.99    5.50
 -10  -8   4  118.99    5.50
  10  -8  -4  127.79    5.50
  10   8  -4  115.09    5.60
  10   8  -4  115.39    5.50
 -10   8   4  109.99    5.40
 -10   8   4  127.89    5.70
   8  -8  -4  135.19    5.90
  -8  -8   4  141.29    6.00
   8   8  -4  140.49    6.00
  -8   8   4  137.19    5.80
   6  -8  -4    9.40    1.90
   6  -8  -4    5.30    1.70
  -6  -8   4    8.20    2.20
  -6  -8   4   10.30    1.80
   6   8  -4    9.50    1.80
   6   8  -4    6.90    1.80
  -6   8   4   10.20    1.90
  -6   8   4    7.50    2.10
   4  -8  -4  123.89    4.90
  -4  -8   4  113.49    4.90
  -4  -8   4  114.59    4.90
   4  -8  -4  103.39    4.80
   4   8  -4  108.29    4.90
  -4   8   4  107.99    4.60
  -4   8   4  106.99    4.90
   4   8  -4  113.49    4.90
  -2  -8   4   67.89    3.80
   2  -8  -4   84.99    3.70
  -2  -8   4   75.19    3.90
   2  -8  -4   65.59    3.60
   2   8  -4   68.19    3.70
  -2   8   4   67.49    3.80
   2   8  -4   70.19    3.80
   0  -8   4  196.18    7.20
   0  -8   4  182.68    7.20
   0  -8  -4  181.48    7.20
   0  -8  -4  181.78    7.00
   0   8  -4  178.78    7.10
   0   8   4  182.38    7.10
   0   8   4  178.88    7.20
   0   8  -4  195.58    7.10
   2  -8   4   88.99    4.70
  -2  -8  -4   91.39    4.60
   2   8   4   88.09    4.60
  -2   8  -4   89.99    4.50
  -4  -8  -4   41.70    3.30
  -4  -8  -4   44.50    3.60
   4  -8   4   40.60    3.80
   4  -8   4   43.20    3.90
  -4   8  -4   41.10    3.30
  -4   8  -4   43.50    3.90
   4   8   4   42.20    3.60
   4   8   4   40.70    3.80
   6  -8   4  157.48    7.10
  -6  -8  -4  149.39    6.80
  -6  -8  -4  154.88    6.90
  -6   8  -4  151.58    7.00
   6   8   4  151.18    7.00
  -6   8  -4  151.08    6.80
   6   8   4  150.78    7.00
   8  -8   4  438.46   15.80
  -8  -8  -4  442.36   15.90
   8  -8   4  440.76   15.90
  -8  -8  -4  453.75   15.90
   8   8   4  437.86   15.90
  -8   8  -4  436.66   15.90
   8   8   4  454.25   16.00
  10  -8   4   12.10    3.80
  10  -8   4   20.40    4.50
 -10  -8  -4   17.20    4.10
 -10  -8  -4   14.80    3.90
 -10   8  -4   15.90    4.10
  10   8   4   15.60    4.20
 -10   8  -4   18.50    4.40
  10   8   4   17.50    4.20
 -12  -8  -4   23.70    3.90
  14  -8   4   68.79    7.20
  14  -8   4   51.09    6.50
 -14  -8  -4   63.29    7.10
 -14  -8  -4   56.89    6.70
  14   8   4   55.09    6.30
 -14   8  -4   70.09    7.00
 -14   8  -4   50.19    6.20
  14   8   4   43.60    6.00
  16  -8   4    0.80    5.10
 -16  -8  -4   -1.00    5.30
  16  -8   4   -4.40    5.40
 -16  -8  -4   -0.20    5.60
  16   8   4   -1.40    5.10
  16   8   4   -3.70    5.00
 -16   8  -4   -3.30    4.70
 -16   8  -4   -1.20    4.90
 -18  -8  -4    3.20    6.20
  18  -8   4   17.20    6.60
 -18  -8  -4    4.20    5.70
  18  -8   4   -2.40    6.90
 -18   8  -4   18.70    6.00
 -18   8  -4    4.30    6.80
  18   8   4    7.00    5.60
  20  -8   4   19.30    6.70
 -20  -8  -4   45.00    7.00
  20   8   4   28.50    5.60
 -25  -9   4   74.29    8.10
  25  -9  -4   75.29    7.80
  25   9  -4   77.39    8.70
 -25   9   4   60.69    7.30
  23  -9  -4    2.70    6.00
  23  -9  -4    6.60    7.30
 -23  -9   4    0.10    5.30
 -23  -9   4    4.10    5.70
 -23   9   4    3.00    5.50
 -23   9   4    2.90    4.90
  23   9  -4    0.30    6.20
  23   9  -4    4.20    6.80
  21  -9  -4   11.90    5.50
  21  -9  -4   12.20    6.10
 -21   9   4   10.20    5.20
 -21   9   4    8.70    5.00
  21   9  -4   12.00    5.90
  21   9  -4    8.80    5.80
  19  -9  -4   73.19    6.70
 -19   9   4   90.59    6.90
  19   9  -4   77.59    7.60
  17  -9  -4   61.99    6.50
 -17  -9   4   51.59    5.90
  17   9  -4   37.90    5.40
  15  -9  -4   13.00    3.70
  15  -9  -4   10.70    3.80
 -15  -9   4    8.70    3.40
 -15  -9   4   13.00    3.50
  15   9  -4   12.40    3.70
 -15   9   4   18.50    3.80
  15   9  -4   10.80    3.80
  13  -9  -4  135.59    6.90
 -13  -9   4  136.59    6.90
 -13  -9   4  134.99    6.70
  13   9  -4  141.19    7.10
  13   9  -4  140.09    6.80
 -13   9   4  139.59    7.00
 -13   9   4  139.29    6.90
  11  -9  -4   14.70    2.80
 -11  -9   4   18.50    2.90
  11  -9  -4   22.80    3.30
 -11  -9   4   23.10    3.40
 -11   9   4   23.50    3.30
  11   9  -4   23.20    3.40
 -11   9   4   26.10    3.70
  11   9  -4   22.30    3.30
   9  -9  -4  106.29    5.40
   9  -9  -4  107.39    5.40
  -9  -9   4  113.69    5.50
  -9  -9   4  115.49    5.40
  -9   9   4  111.29    5.60
   9   9  -4  114.29    5.50
   9   9  -4  110.29    5.50
  -9   9   4  113.19    5.40
  -7  -9   4   55.59    3.90
   7  -9  -4   51.59    3.70
   7  -9  -4   69.09    3.60
  -7  -9   4   57.19    3.60
   7   9  -4   57.59    3.70
   7   9  -4   55.29    3.70
  -7   9   4   52.39    3.60
   5  -9  -4   24.20    2.70
  -5   9   4   22.10    2.70
   5   9  -4   20.80    2.60
   3  -9  -4   89.59    4.50
  -3  -9   4   89.39    4.60
   3   9  -4   90.59    4.40
  -3   9   4   85.99    4.40
  -1  -9   4   32.90    3.20
   1  -9  -4   23.50    2.80
   1   9  -4   32.70    2.50
   1   9  -4   23.40    2.70
  -1   9   4   22.30    2.90
   1  -9   4  303.87   11.00
  -1  -9  -4  302.97   10.90
   1  -9   4  305.47   11.00
  -1  -9  -4  305.57   10.80
  -1   9  -4  300.47   10.80
   1   9   4  302.37   10.80
  -1   9  -4  295.87   10.80
   1   9   4  292.87   10.90
  -3  -9  -4   64.69    4.30
   3  -9   4   68.29    4.60
   3  -9   4   61.49    4.40
  -3  -9  -4   65.09    4.00
   3   9   4   61.19    4.10
   3   9   4   66.59    4.40
  -3   9  -4   64.79    4.40
  -3   9  -4   68.09    4.20
   5  -9   4   35.60    3.90
   5  -9   4   33.50    4.20
  -5  -9  -4   34.10    3.50
  -5  -9  -4   35.40    3.90
   5   9   4   33.80    3.80
  -5   9  -4   33.90    3.80
  -5   9  -4   34.20    4.20
   5   9   4   33.30    4.10
   7  -9   4  144.79    7.30
  -7  -9  -4  142.29    6.90
  -7  -9  -4  146.29    6.90
   7   9   4  144.69    7.00
   7   9   4  135.09    7.10
  -7   9  -4  146.09    7.10
  -7   9  -4  138.39    7.20
   9  -9   4   37.20    5.10
   9  -9   4   32.00    4.70
  -9  -9  -4   22.90    4.00
  -9  -9  -4   25.40    4.00
   9   9   4   28.40    4.40
  -9   9  -4   31.40    4.50
   9   9   4   34.20    4.70
  -9   9  -4   34.80    4.70
 -11  -9  -4  121.39    7.90
  11  -9   4  116.89    7.90
  11  -9   4  136.69    7.20
  11   9   4  124.79    7.90
 -11   9  -4  128.69    8.00
  13  -9   4   56.69    6.30
 -13  -9  -4   55.99    6.40
  13  -9   4   80.79    7.40
 -13   9  -4   66.79    7.00
  13   9   4   61.69    6.90
 -15  -9  -4   83.89    8.20
 -15  -9  -4   81.99    8.30
  15  -9   4   79.79    8.50
  15  -9   4   84.19    8.00
 -15   9  -4   73.89    7.30
  15   9   4   76.29    7.80
  15   9   4   77.79    8.10
 -15   9  -4   82.19    8.40
 -17  -9  -4    7.80    5.90
 -17  -9  -4    3.90    6.10
  17  -9   4    6.10    6.70
  17  -9   4    1.10    5.60
 -17   9  -4    2.20    5.60
 -17   9  -4   -0.10    5.90
  17   9   4    2.80    5.70
  19  -9   4   14.40    7.00
 -19  -9  -4    0.60    5.80
 -19   9  -4    2.30    6.40
  24 -10  -4    3.80    7.60
 -24 -10   4   -0.70    5.70
 -24  10   4    2.20    5.60
  24  10  -4   -0.20    6.80
  22 -10  -4   33.50    6.80
  22 -10  -4   32.00    7.30
 -22 -10   4   36.30    6.50
 -22 -10   4   35.00    6.00
  22  10  -4   28.90    7.10
  22  10  -4   30.90    6.70
 -22  10   4   26.90    6.10
 -22  10   4   31.60    5.60
  20 -10  -4    5.70    6.40
  20 -10  -4    1.00    5.50
  20  10  -4   -2.10    5.30
  20  10  -4   -0.30    5.10
 -20  10   4    2.10    4.50
 -20  10   4   -1.90    5.00
  18 -10  -4    2.80    4.80
  18  10  -4    1.60    4.50
 -16  10   4   36.10    5.20
  14 -10  -4   43.00    5.40
 -14 -10   4   51.59    5.20
 -14 -10   4   39.50    4.90
  14  10  -4   52.99    5.40
 -14  10   4   55.89    5.30
  14  10  -4   37.50    4.60
 -12 -10   4    6.50    2.90
  12 -10  -4    6.70    3.10
 -12 -10   4    7.90    2.80
  12 -10  -4    7.10    3.20
 -12  10   4    7.40    3.30
  12  10  -4    7.10    3.20
 -12  10   4    5.20    2.70
  12  10  -4    7.40    2.90
 -10 -10   4   -0.30    2.30
 -10 -10   4    0.40    2.50
  10 -10  -4    0.30    2.60
  10 -10  -4    0.90    2.50
 -10  10   4    0.40    2.20
  10  10  -4   -1.20    2.60
  10  10  -4    0.40    2.30
 -10  10   4    1.40    2.80
  -8 -10   4   22.30    3.30
  -8 -10   4   17.40    2.70
   8 -10  -4   19.20    3.00
   8 -10  -4   16.00    2.80
   8  10  -4   17.40    2.80
  -8  10   4   26.70    3.60
  -8  10   4   15.10    2.70
   8  10  -4   16.50    3.00
  -6 -10   4    0.80    1.80
   6 -10  -4    0.10    1.90
   6 -10  -4    0.20    2.00
  -6 -10   4   -0.20    2.10
   6  10  -4    0.10    2.00
  -6  10   4    0.80    2.10
   6  10  -4    0.20    1.90
  -6  10   4    0.40    1.90
  -4 -10   4  207.38    8.10
   4 -10  -4  200.68    8.00
  -4 -10   4  204.88    8.20
   4 -10  -4  203.78    8.10
  -4  10   4  201.48    8.00
  -4  10   4  203.68    8.00
   4  10  -4  206.88    8.10
   4  10  -4  209.68    8.10
   2 -10  -4   11.50    2.30
  -2 -10   4   12.90    2.60
  -2 -10   4   14.10    2.90
   2 -10  -4    9.70    2.30
   2  10  -4   11.60    2.50
   2  10  -4   13.90    2.50
  -2  10   4   12.90    2.50
  -2  10   4   14.10    2.70
   0 -10  -4   27.30    3.10
   0 -10  -4   26.10    3.10
   0 -10   4   31.60    3.50
   0 -10   4   26.30    3.20
   0  10   4   25.70    3.20
   0  10  -4   32.90    3.50
   0  10   4   34.70    3.60
   0  10  -4   24.60    3.10
   2 -10   4  745.93   24.60
   2 -10   4  738.93   24.50
  -2 -10  -4  738.53   24.60
  -2 -10  -4  745.83   24.50
   2  10   4  739.23   24.50
  -2  10  -4  738.73   24.60
   2  10   4  735.13   24.50
  -2  10  -4  737.73   24.60
  -4 -10  -4   34.30    4.00
   4 -10   4   33.30    4.20
   4 -10   4   47.40    4.60
  -4 -10  -4   32.90    3.60
   4  10   4   35.70    3.90
  -4  10  -4   33.50    3.60
   4  10   4   33.70    4.20
  -4  10  -4   32.60    4.20
   6 -10   4    6.20    3.60
   6 -10   4    5.20    3.40
  -6 -10  -4    3.10    3.10
  -6 -10  -4    3.30    2.40
  -6  10  -4    6.30    3.30
  -6  10  -4    6.50    3.10
   6  10   4    3.20    3.20
   6  10   4    4.60    3.00
  -8 -10  -4   10.30    3.50
   8 -10   4   10.80    3.90
  -8 -10  -4   13.60    4.00
  -8  10  -4   13.40    3.70
   8  10   4    9.50    3.60
  -8  10  -4   13.40    3.90
   8  10   4   14.90    4.00
 -10 -10  -4   35.90    4.60
  10 -10   4   62.59    6.30
 -10 -10  -4   49.20    5.80
  10  10   4   46.10    5.80
  12 -10   4   51.09    6.40
  12 -10   4   68.39    6.70
 -12 -10  -4   49.70    6.30
 -12  10  -4   59.49    6.60
  12  10   4   47.10    6.20
  14 -10   4   -1.30    5.50
 -14 -10  -4    1.50    4.70
  14 -10   4    0.90    5.50
 -14 -10  -4   -0.50    4.90
 -14  10  -4    4.80    5.40
 -14  10  -4    2.70    5.00
  14  10   4   -4.40    4.60
  14  10   4    0.10    5.00
  16 -10   4   10.80    6.60
 -16 -10  -4    8.90    5.80
  16 -10   4    3.50    5.60
 -16 -10  -4   11.30    6.00
 -16  10  -4   15.80    6.60
 -16  10  -4    7.40    5.90
  16  10   4   12.60    6.00
  18 -10   4   10.20    6.20
 -18 -10  -4   20.70    6.10
 -18 -10  -4   27.10    6.10
 -18  10  -4   10.80    6.50
 -25 -11   4   19.90    7.10
 -25 -11   4   18.50    7.00
 -25  11   4   17.10    6.70
  25  11  -4   40.40    9.00
  25  11  -4   14.50    7.90
 -25  11   4   16.10    6.70
 -23 -11   4    9.60    5.70
  23 -11  -4    9.00    7.50
 -23  11   4    9.60    6.00
  23  11  -4   15.10    7.70
  21 -11  -4   28.50    6.70
 -21 -11   4   35.40    6.10
 -21 -11   4   23.20    5.30
  21 -11  -4   40.70    7.80
 -21  11   4   24.80    5.40
  21  11  -4   27.00    6.50
  21  11  -4   26.10    6.70
 -21  11   4   26.90    6.10
  19 -11  -4    3.10    5.40
  19 -11  -4    1.60    5.80
  19  11  -4    2.00    5.00
 -19  11   4   -1.00    4.50
  19  11  -4   -0.10    5.40
 -19  11   4    1.50    4.40
  17 -11  -4   -0.10    4.80
  17  11  -4    1.70    4.20
 -17  11   4    0.10    0.50
  13 -11  -4   23.10    4.00
 -13 -11   4   24.00    3.60
  13 -11  -4   31.10    4.70
 -13 -11   4   33.70    4.50
  13  11  -4   29.10    4.50
  13  11  -4   25.80    4.30
  11 -11  -4    3.20    3.20
 -11 -11   4    2.50    2.70
  11 -11  -4    0.60    3.00
 -11 -11   4    0.40    2.80
 -11  11   4    2.50    2.70
 -11  11   4    1.30    3.20
  11  11  -4    3.50    2.90
  11  11  -4    3.40    3.30
   9 -11  -4   23.00    3.40
   9 -11  -4   27.20    3.60
  -9 -11   4   26.80    3.30
  -9 -11   4   35.80    4.20
   9  11  -4   25.50    3.40
   9  11  -4   26.70    3.70
  -9  11   4   30.10    3.80
  -9  11   4   26.10    3.40
  -7 -11   4    2.20    2.60
   7 -11  -4    2.10    2.40
   7 -11  -4    0.90    2.40
  -7 -11   4    0.70    2.10
  -7  11   4    0.50    2.20
   7  11  -4    1.10    2.30
   7  11  -4    0.90    2.30
   5 -11  -4   36.70    3.60
  -5 -11   4   38.20    3.60
   5 -11  -4   34.40    3.80
  -5 -11   4   36.00    3.70
  -5  11   4   37.20    3.60
   5  11  -4   35.10    3.30
  -5  11   4   35.00    3.80
   5  11  -4   38.00    3.70
   3 -11  -4    8.60    2.30
   3 -11  -4    9.30    2.50
  -3 -11   4    9.90    2.50
  -3 -11   4    8.90    2.70
   3  11  -4   12.70    2.60
  -3  11   4    9.00    2.60
   3  11  -4   10.80    2.60
  -3  11   4   11.30    2.70
   1 -11  -4   32.70    3.50
  -1 -11   4   30.30    3.30
  -1 -11   4   31.00    3.90
   1 -11  -4   32.00    3.70
  -1  11   4   31.10    3.60
   1  11  -4   31.50    3.50
   1  11  -4   33.80    3.60
  -1  11   4   32.40    3.60
  -1 -11  -4   13.70    3.00
   1 -11   4   12.00    3.00
  -1 -11  -4   10.00    2.50
   1 -11   4    8.90    2.80
   1  11   4    9.40    2.90
  -1  11  -4   10.20    2.70
  -1  11  -4   10.10    2.80
   1  11   4   11.10    2.80
   3 -11   4   32.80    4.20
   3 -11   4   29.40    4.10
  -3 -11  -4   23.20    3.20
  -3 -11  -4   24.00    3.40
  -3  11  -4   37.70    4.30
   3  11   4   32.00    4.20
   3  11   4   28.70    3.60
  -3  11  -4   23.90    3.40
  -5 -11  -4  124.99    6.70
   5 -11   4  125.69    7.10
   5 -11   4  126.19    7.00
  -5 -11  -4  127.89    6.20
   5  11   4  121.99    6.60
  -5  11  -4  130.99    6.70
   5  11   4  128.49    7.00
  -5  11  -4  123.79    6.80
  -7 -11  -4   -0.30    2.70
  -7 -11  -4    0.00    3.40
   7 -11   4    7.90    3.80
   7 -11   4   -2.90    3.20
   7  11   4   -1.60    3.30
   7  11   4   -0.80    3.10
  -7  11  -4    1.00    3.30
  -7  11  -4    9.30    3.30
   9 -11   4   29.50    4.90
  -9 -11  -4   10.30    3.70
   9  11   4    7.50    3.80
  -9  11  -4   16.50    4.10
  -9  11  -4   13.60    4.40
  11 -11   4   51.39    6.10
 -11 -11  -4   38.90    5.50
  11 -11   4   46.70    6.10
 -11  11  -4   53.49    6.60
  11  11   4   37.30    5.30
 -11  11  -4   43.70    5.60
 -13 -11  -4    3.70    5.10
  13 -11   4    4.10    4.90
  13 -11   4    3.00    5.40
 -13 -11  -4    3.50    4.30
 -13  11  -4    3.80    5.10
  13  11   4    3.50    4.80
  13  11   4    5.30    4.90
 -13  11  -4    3.10    5.00
 -15 -11  -4   21.30    5.60
 -15 -11  -4   27.50    6.20
  15 -11   4   26.30    6.40
  15 -11   4   33.00    7.10
 -15  11  -4   35.50    6.70
 -15  11  -4   39.70    7.20
  15  11   4   34.70    6.40
  17 -11   4   43.50    7.60
 -17  11  -4   62.89    7.40
 -17  11  -4   44.80    7.80
 -19 -11  -4    1.10    7.30
  19 -11   4   11.70    6.40
 -19 -11  -4    1.00    6.90
 -19  11  -4   -0.20    6.40
 -19  11  -4    7.40    7.30
  24 -12  -4    0.20    7.00
 -24 -12   4    1.60    5.50
 -24 -12   4    2.60    6.50
  24  12  -4    7.70    7.30
  24  12  -4   -1.10    7.90
 -24  12   4    0.80    6.20
  22 -12  -4  135.79   11.20
 -22 -12   4  136.39    9.90
  22  12  -4  141.59   11.50
 -22  12   4  135.09   10.10
  20 -12  -4   -1.10    5.70
 -20 -12   4    0.40    4.60
  20 -12  -4    4.30    6.70
 -20 -12   4    4.60    4.80
 -20  12   4    1.00    5.10
  20  12  -4    6.00    6.20
  20  12  -4   -0.10    5.70
 -20  12   4    4.60    4.80
 -18 -12   4   42.40    5.40
  18 -12  -4   41.90    6.50
  18 -12  -4   42.60    7.00
  18  12  -4   35.00    5.80
 -18  12   4   38.80    5.90
  18  12  -4   39.50    6.30
 -18  12   4   33.40    5.60
 -16  12   4   16.60    4.00
  14 -12  -4   10.20    4.10
  14  12  -4   22.70    4.20
  14  12  -4   20.00    4.60
 -12 -12   4   14.50    3.10
  12 -12  -4    3.20    3.60
 -12  12   4   13.20    3.10
  10 -12  -4    7.80    3.50
  10 -12  -4   11.40    3.60
 -10 -12   4    5.80    3.00
 -10 -12   4    9.20    3.00
 -10  12   4    9.80    3.10
  10  12  -4    7.10    3.40
 -10  12   4    5.60    3.40
  10  12  -4    9.70    3.30
   8 -12  -4    3.00    3.10
  -8 -12   4    0.80    2.50
  -8 -12   4   -0.50    2.60
   8 -12  -4   -0.10    2.80
  -8  12   4    1.40    3.00
   8  12  -4    0.80    2.80
  -8  12   4    0.80    2.50
   8  12  -4    1.60    2.80
   6 -12  -4    6.60    2.90
   6 -12  -4    6.50    3.10
  -6 -12   4    6.50    2.90
  -6 -12   4    7.00    2.70
   6  12  -4    4.60    2.50
  -6  12   4    5.80    2.80
   6  12  -4    6.50    2.60
  -6  12   4    6.50    2.80
   4 -12  -4    1.40    2.40
   4 -12  -4    1.50    2.70
  -4 -12   4   -0.50    2.60
  -4 -12   4    0.00    2.40
   4  12  -4    2.00    2.50
   4  12  -4    0.80    2.30
  -4  12   4   -0.20    2.30
  -4  12   4    0.00    2.30
   2 -12  -4   26.70    3.40
   2 -12  -4   39.30    4.10
  -2 -12   4   40.80    4.30
  -2 -12   4   35.00    3.90
  -2  12   4   32.20    3.80
   2  12  -4   33.00    3.80
   2  12  -4   26.10    3.40
  -2  12   4   34.30    3.80
   0 -12  -4  171.58    7.60
   0 -12   4  175.98    7.90
   0 -12  -4  172.08    7.70
   0 -12   4  173.68    7.80
   0  12   4  168.28    7.70
   0  12  -4  174.78    7.70
   0  12  -4  170.18    7.70
   0  12   4  169.48    7.70
  -2 -12  -4  353.76   13.20
   2 -12   4  358.76   13.30
  -2 -12  -4  355.26   13.30
   2 -12   4  348.17   13.20
   2  12   4  350.06   13.30
  -2  12  -4  364.36   13.30
  -2  12  -4  358.66   13.30
   2  12   4  357.16   13.20
   4 -12   4  146.69    7.30
  -4 -12  -4  144.49    7.00
   4 -12   4  143.49    7.20
  -4 -12  -4  143.59    7.30
  -4  12  -4  144.09    7.30
  -4  12  -4  134.79    7.10
   4  12   4  135.69    7.40
   4  12   4  143.29    7.10
   6 -12   4  432.76   16.30
  -6 -12  -4  439.36   16.00
  -6 -12  -4  411.56   15.70
   6  12   4  431.76   16.10
  -6  12  -4  437.36   16.20
   6  12   4  459.85   16.00
  -8 -12  -4  182.58    9.10
  -8 -12  -4  199.88    8.80
   8 -12   4  190.68    9.70
   8 -12   4  211.48    9.20
   8  12   4  184.18    9.50
   8  12   4  212.18    9.20
  -8  12  -4  185.98    9.40
 -10 -12  -4  145.39    8.90
 -10 -12  -4  149.88    8.30
  10 -12   4  142.39    8.80
  10 -12   4  145.69    8.50
 -10  12  -4  149.99    8.70
  10  12   4  146.99    8.50
 -10  12  -4  151.58    9.00
  10  12   4  143.89    8.80
 -12 -12  -4   89.49    7.60
  12 -12   4   86.59    7.80
 -12 -12  -4   88.69    8.00
  12 -12   4   84.99    7.30
 -12  12  -4   93.19    7.70
  12  12   4   89.89    8.00
  12  12   4   93.59    7.90
 -12  12  -4   88.89    7.60
  14 -12   4    3.40    5.90
 -14 -12  -4    5.30    5.60
 -14 -12  -4    4.90    4.90
  14 -12   4    2.90    5.90
 -14  12  -4    3.70    5.60
 -14  12  -4    8.40    6.10
  16 -12   4   12.00    6.40
 -16 -12  -4   28.80    5.80
 -18 -12  -4   40.20    8.50
 -18 -12  -4   23.90    6.80
  18  12   4   26.00    6.70
 -18  12  -4   30.10    7.70
 -18  12  -4   35.70    7.90
 -23 -13   4   13.10    6.30
 -23 -13   4    6.60    6.00
  23 -13  -4   16.60    6.80
 -23  13   4   11.70    6.60
  23  13  -4   12.20    7.70
  23  13  -4   23.10    8.30
  21 -13  -4   67.19    9.10
 -21 -13   4   50.49    6.90
  21  13  -4   49.10    7.90
 -21  13   4   62.89    7.90
 -19 -13   4   13.10    5.20
  19 -13  -4   25.60    7.20
 -19 -13   4   22.30    5.00
  19 -13  -4   17.50    6.00
  19  13  -4   17.00    6.10
  19  13  -4   25.30    6.60
 -19  13   4   18.40    5.40
 -19  13   4   12.00    5.50
  17 -13  -4   32.20    6.20
 -17 -13   4   27.70    4.50
  17 -13  -4   42.50    7.10
  17  13  -4   27.60    5.60
  17  13  -4   30.90    5.60
 -17  13   4   27.10    5.50
 -17  13   4   26.70    5.00
  15 -13  -4   20.70    5.40
  15  13  -4   24.80    5.30
  15  13  -4   24.70    5.50
 -15  13   4   29.20    4.80
  13 -13  -4    3.70    4.50
 -13 -13   4    5.20    3.60
  11 -13  -4    0.80    3.40
 -11 -13   4   -1.10    2.90
  11  13  -4    1.40    3.40
 -11  13   4    0.00    0.40
   9 -13  -4    0.50    3.30
  -9 -13   4    1.80    3.00
   9 -13  -4    4.20    3.70
  -9 -13   4   11.30    3.10
   9  13  -4    4.20    3.30
  -9  13   4   11.70    2.90
  -9  13   4   10.50    3.70
   7 -13  -4    0.00    3.00
  -7 -13   4    0.90    2.70
   7 -13  -4   -0.10    3.20
  -7 -13   4   -0.30    2.80
   7  13  -4    0.00    2.90
   7  13  -4    2.80    3.00
  -7  13   4    0.10    2.50
  -7  13   4   -0.20    3.20
  -5 -13   4   43.60    4.50
  -5 -13   4   39.90    4.40
   5 -13  -4   42.60    4.80
  -5  13   4   43.70    4.70
   5  13  -4   47.30    4.80
   5  13  -4   32.80    4.00
  -5  13   4   37.00    4.20
  -3 -13   4    1.80    3.10
  -3 -13   4    1.30    2.60
   3 -13  -4    1.50    2.60
   3 -13  -4    1.50    3.00
  -3  13   4    0.80    2.60
   3  13  -4    3.10    2.80
   3  13  -4    1.90    2.30
  -3  13   4    5.10    2.90
   1 -13  -4  399.26   14.70
  -1 -13   4  405.96   14.90
   1 -13  -4  407.16   14.80
  -1 -13   4  397.26   14.70
   1  13  -4  407.26   14.80
  -1  13   4  398.46   14.70
   1  13  -4  389.96   14.50
  -1  13   4  401.26   14.70
   1 -13   4  227.38    9.90
   1 -13   4  233.78    9.90
  -1 -13  -4  229.68    9.80
  -1 -13  -4  235.08    9.50
   1  13   4  227.68    9.80
  -1  13  -4  229.88    9.70
  -1  13  -4  226.68    9.60
   1  13   4  235.38    9.80
  -3 -13  -4   15.70    3.50
   3 -13   4    6.10    3.60
   3  13   4   16.50    3.90
   3  13   4    7.40    3.50
  -3  13  -4    5.30    3.60
  -3  13  -4   16.40    2.90
  -5  13  -4   15.60    3.20
   7 -13   4  217.08   10.40
  -7 -13  -4  211.68   10.10
  -7  13  -4  215.78   10.00
   7  13   4  202.88    9.80
  -9 -13  -4   17.50    4.20
   9 -13   4   25.50    5.70
  -9 -13  -4   23.10    5.00
  -9  13  -4   29.10    5.60
  -9  13  -4   26.50    5.30
   9  13   4   22.30    4.90
   9  13   4   25.20    5.40
 -11 -13  -4   21.90    5.70
 -11 -13  -4   14.90    4.40
  11 -13   4   15.50    5.30
  11 -13   4   25.90    6.20
 -11  13  -4   23.60    5.70
 -11  13  -4   18.10    5.10
  11  13   4   13.60    4.70
 -13 -13  -4   -1.20    4.60
  13 -13   4    5.00    5.90
 -13 -13  -4    2.00    5.50
  13 -13   4   -1.80    5.40
 -13  13  -4    2.40    5.90
  13  13   4   10.40    4.80
 -13  13  -4    1.40    5.30
  15 -13   4   21.30    6.20
 -15 -13  -4   29.40    5.60
 -15  13  -4   13.30    6.40
  17 -13   4   19.90    6.10
 -17 -13  -4    3.20    6.80
  17 -13   4   40.90    7.90
  17  13   4   24.00    6.60
  17  13   4   25.50    6.60
 -22 -14   4   37.20    7.80
  22 -14  -4   46.60    7.80
 -22 -14   4   22.30    5.90
  22  14  -4   38.80    8.50
  22  14  -4   23.80    7.30
 -22  14   4   38.30    7.00
 -22  14   4   27.60    6.40
  20 -14  -4    3.00    7.50
 -20 -14   4    2.40    4.70
 -20  14   4    1.60    5.80
  20  14  -4    3.00    5.70
  18 -14  -4   81.79    8.60
 -18 -14   4   66.49    7.60
 -18 -14   4   88.19    7.40
  18 -14  -4   81.89    8.90
  18  14  -4   73.19    7.90
 -18  14   4   64.59    7.70
  18  14  -4   78.19    8.60
 -18  14   4   63.59    7.50
  16 -14  -4    3.80    5.50
 -16  14   4    2.70    4.30
  16  14  -4   -0.70    4.70
  16  14  -4    2.70    4.90
 -16  14   4    3.30    4.80
  14 -14  -4    6.40    4.50
  14 -14  -4    1.70    4.70
  14  14  -4    1.50    3.80
  14  14  -4    3.90    4.70
 -14  14   4    3.10    3.70
 -12 -14   4   75.09    5.20
  12 -14  -4   45.00    5.90
 -12 -14   4   58.59    5.90
  12  14  -4   63.89    6.60
 -12  14   4   56.89    5.10
  10 -14  -4   81.89    6.50
  10 -14  -4   78.79    6.20
 -10 -14   4   79.99    6.30
 -10  14   4   60.19    6.10
  10  14  -4   86.59    6.80
   8 -14  -4   63.89    5.90
  -8 -14   4   66.99    5.40
[truncated: 452,996 more chars]
